# Supplementary material for: Comparative electron microscopy particle sizing of TiO2 pigments: sample preparation and measurement
Source: Beilstein J Nanotechnol. 2024 Mar 25;15:317–32. doi: 10.3762/bjnano.15.29 (PMC10999988; doi:10.3762/bjnano.15.29)
Supplement: File 1 — Additional experimental data. [file Beilstein_J_Nanotechnol-15-317-s001.zip]

Archive with 8 entries (8 files):
- Kronos E.txt
- Precheza E.txt
- RCPTM E.txt
- Sample A.csv
- sample E.xlsx
- SSA calculation.r
- support explanation.docx
- Venator E.txt
