# Supplementary material for: Comparative electron microscopy particle sizing of TiO2 pigments: sample preparation and measurement
Source: Beilstein J Nanotechnol. 2024 Mar 25;15:317–32. doi: 10.3762/bjnano.15.29 (PMC10999988; doi:10.3762/bjnano.15.29)
Supplement: File 1 — Additional experimental data. [file Beilstein_J_Nanotechnol-15-317-s001.zip › Kronos E.txt]

MinFeret	Feret	ECD	Aspect	Area
67.8217892	75.34948017	72.64689342	1.20004276	4144.994668
96.60774	108.5092536	103.7471321	1.197274584	8453.607546
152.2679607	180.8551558	171.6663397	1.31239347	23145.15937
87.69185781	95.09398667	92.51320254	1.129513644	6721.981484
90.46722744	96.09143055	93.67869574	1.12244898	6892.41712
120.10692	148.8341431	135.9737451	1.347826087	14521.11619
59.08063833	74.50604689	69.96886189	1.46875	3845.027948
49.60938	58.64522314	56.21030601	1.180126932	2481.54286
57.44244	63.63139599	61.51889165	1.13558957	2972.397492
127.1775191	137.1091456	131.1978188	1.125351035	13518.95465
96.60774	117.2521603	111.8788228	1.315806404	9830.727485
57.44244	67.36573434	64.54845869	1.136363636	3272.364211
121.3404664	151.1675606	140.9574888	1.431260862	15605.08683
95.93590307	110.3622714	104.3311576	1.218614626	8549.051502
93.99672	112.4712829	107.7285865	1.233016933	9114.897814
116.3150067	126.7966667	121.2612277	1.134497346	11548.7187
67.88652	84.2913971	78.55974374	1.307692308	4847.189488
83.55264	106.8751049	98.37906518	1.375	7601.429366
170.5902825	180.1937152	170.3720669	1.067719808	22797.47067
101.82978	108.5747912	104.8705547	1.12394848	8637.678033
70.49754	77.25796551	75.05637858	1.074074074	4424.509111
156.9329456	165.0203634	161.9617601	1.123365613	20602.25968
57.44244	75.12535961	70.77064673	1.363636364	3933.654479
127.9930639	147.2299351	141.2035955	1.271951428	15659.62624
123.7000865	154.4740774	145.5623799	1.358208955	16641.3355
67.88652	73.4640084	70.95438736	1.136735096	3954.106755
170.7772557	186.9082913	175.1205355	1.162106977	24085.96408
174.8936323	213.5873712	199.8658362	1.377684584	31373.79188
80.94162	84.92704775	81.11475497	1.042066874	5167.608484
122.6202158	133.176232	127.2685445	1.140416119	12721.31587
46.99836	55.35348934	52.95006761	1.235928757	2202.028417
92.25590957	98.94195365	95.46845787	1.086216319	7158.296712
68.31198807	79.24022145	75.74709601	1.27027027	4506.318216
126.405302	152.7824675	146.483764	1.34931668	16852.67569
77.54333781	96.23008416	90.66512137	1.404761905	6456.101892
185.7181511	203.9953969	195.4745747	1.091564019	30010.30679
91.3857	101.0006326	96.86750298	1.176470588	7369.636901
33.94326	38.92789835	36.91603797	1	1070.335794
139.5322279	146.8019001	142.6408971	1.05782263	15980.04523
139.321397	168.8517492	158.7955494	1.34514225	19804.6209
101.1814458	129.5606336	122.649149	1.517020665	11814.59829
62.66448	72.6227009	69.59569197	1.173309048	3804.123396
168.8843939	207.9311752	198.7334428	1.371194297	31019.28575
91.3857	96.97333337	94.23301239	1.057142857	6974.226226
145.1929073	172.6619669	164.5405502	1.250542474	21263.54995
117.8253353	161.3768319	150.2572492	1.583079184	17732.12357
138.1043378	153.5632443	149.2137835	1.170070851	17486.69625
103.3911171	133.0002611	125.5172953	1.357142857	12373.62717
124.3422012	149.2812569	140.4639819	1.283311888	15496.00803
79.61898191	93.86188536	89.8959442	1.310072781	6347.023085
179.1746527	199.5232176	190.0940236	1.164157446	28380.94211
82.65071845	98.75495787	94.32508179	1.335214436	6987.861076
162.4214676	184.1818736	176.2815137	1.20154313	24406.38308
86.16366	92.73890617	89.46037582	1.052015435	6285.666256
122.6408804	131.4382138	126.7559829	1.127659574	12619.05449
77.54333781	88.84556958	85.13506962	1.276533188	5692.550243
136.7303137	159.2323913	150.9776352	1.225146961	17902.55921
57.44244	63.74921257	61.30687875	1.093348351	2951.945216
91.3857	100.0743899	97.18062895	1.087099069	7417.358879
143.6061	164.9077298	152.5505103	1.309090909	18277.51761
183.8296114	224.6441546	211.4311015	1.310093975	35109.74102
97.25431971	120.2595784	111.5291399	1.411032392	9769.370656
101.5448471	122.9260546	116.9616172	1.220155328	10744.26249
97.85230723	124.9437546	117.5538317	1.377358491	10853.3413
112.27386	129.5197603	124.9975528	1.186046512	12271.36579
90.46722744	106.3337107	99.69376578	1.226578069	7805.952129
62.66448	77.99257225	74.12541073	1.291666667	4315.430304
46.99836	52.6286901	49.9990211	1.148148148	1963.418527
52.2204	58.51113879	56.21030601	1.064516129	2481.54286
88.6209575	104.3016417	99.60665893	1.208333333	7792.317278
118.4276232	155.9452829	143.8226475	1.511911296	16245.92482
84.9284176	97.42700081	93.91005864	1.217391304	6926.504247
99.21876	106.5154293	102.3573168	1.071797956	8228.632507
131.0851663	141.3714665	136.4198753	1.044573656	14616.56014
106.6643649	119.88747	114.1826779	1.195899985	10239.77301
146.21712	171.952696	163.5616846	1.300858711	21011.30521
168.1691227	183.7538	175.8131053	1.093062449	24276.85199
124.9219601	133.0419242	129.3320362	1.117647059	13137.17882
88.77468	97.78075093	94.04860319	1.147293624	6946.956524
82.69765472	100.5958135	96.28328167	1.342603181	7281.01037
80.88108748	93.37002146	89.41184836	1.192047046	6278.848831
36.55428	43.42760999	41.1417313	1.071428571	1329.397961
99.21876	115.6864951	111.80121	1.255447318	9817.092634
44.38734	50.4796627	48.32161021	1.058823529	1833.887443
75.71958	91.49009723	84.7262554	1.24137931	5638.010839
103.3911171	122.633777	116.2544442	1.303790567	10614.73141
49.60938	69.72938356	65.01742096	1.526315789	3320.086189
67.88652	74.28514922	71.44205212	1.080530158	4008.646159
153.8462211	169.3602359	163.2429542	1.128409032	20929.4961
86.16366	96.12368121	92.74747287	1.198199654	6756.068611
129.2388963	159.6468551	149.7074375	1.342857143	17602.59249
148.82814	179.2153955	167.339104	1.29420168	21993.01447
104.4408	124.5805704	119.1672473	1.27610507	11153.30802
137.5142799	155.6916372	147.2226155	1.176924245	17023.11132
67.88652	75.08330813	72.52730998	1.076923077	4131.359817
125.5463565	147.1511453	141.6638931	1.328799572	15761.88762
159.27222	209.08722	196.1837818	1.475409836	30228.4644
134.8221697	145.3879033	140.2784692	1.123168704	15455.10347
113.9150838	133.3295212	128.1182572	1.255947252	12891.75151
83.55264	90.10648584	87.34935357	1.096587196	5992.516962
160.0792507	176.3173322	169.682867	1.17580668	22613.40019
118.6121095	158.8818362	146.3058845	1.473039652	16811.77114
80.94162	94.72988314	88.9251172	1.30351527	6210.674576
70.02102496	76.24886272	73.24188201	1.176534641	4213.168922
110.8368817	158.7042415	146.3652017	1.709119399	16825.40599
121.8538166	134.8075584	126.5846678	1.222517447	12584.96736
70.15825802	80.70787742	75.86160416	1.263157895	4519.953067
133.3239599	146.787717	140.4330801	1.107325718	15489.1906
149.0110092	168.150802	157.9734789	1.203752748	19600.09814
79.46995285	90.9203434	86.85106454	1.276149661	5924.342708
125.7406082	149.6194974	142.3972745	1.3111446	15925.50583
93.99672	98.57340935	95.37749219	1.056150618	7144.661862
64.56851127	74.31418281	70.58642781	1.292884764	3913.202203
138.4702461	170.1874774	161.6398749	1.333333333	20520.45058
60.05346	72.74481635	69.65802578	1.217391304	3810.940821
152.3951497	165.2061992	155.6206982	1.134280045	19020.61698
67.88652	85.43956603	81.43515683	1.307692308	5208.513036
157.2421863	175.2739272	161.8277191	1.199632817	20568.17255
99.50386961	110.5969174	106.9198019	1.193209533	8978.549305
62.13877773	68.99860029	65.61544764	1.221985903	3381.443018
113.433065	142.341123	132.4161457	1.407223258	13771.19939
93.99672	104.6236212	101.8046045	1.137096877	8140.005976
123.3346965	135.697969	127.8809067	1.104477612	12844.02953
110.7761969	127.0321644	118.2899305	1.285496174	10989.68981
77.55037996	98.95467514	93.63235456	1.472149896	6885.599695
130.551	143.5881205	137.9699712	1.2	14950.61399
82.80310091	105.2609801	98.20244194	1.498233686	7574.159664
176.5573761	205.9589753	193.1516682	1.294117647	29301.29454
65.2755	72.87674144	70.52491457	1.081290636	3906.384777
103.8079	129.3265297	123.6359971	1.435545732	12005.4862
65.2755	80.34152363	75.86160416	1.352330479	4519.953067
99.21876	124.2108567	116.8502428	1.368421053	10723.81022
113.9162216	130.3744636	123.8113923	1.24518915	12039.57333
54.83142	59.35534439	57.20525592	1.049640588	2570.169391
86.16366	96.46792219	91.90130489	1.173230624	6633.354954
140.99508	169.7881362	163.8533095	1.277777778	21086.29689
84.9284176	108.6951763	101.9324195	1.47826087	8160.458252
146.21712	168.2442077	155.4253525	1.300009035	18972.895
80.94162	90.87684855	87.64696722	1.096774194	6033.421515
143.6440936	158.7884958	153.3450496	1.159816446	18468.40552
226.102256	253.8785694	246.6041179	1.203615283	47762.88264
103.843563	113.1760139	106.7979559	1.109595273	8958.097029
69.66248329	80.01300596	76.99732007	1.237039173	4656.301576
95.70045892	101.2937848	98.51132479	1.072702242	7621.881642
158.9380111	179.9028907	174.6241611	1.259723648	23949.61557
61.94243715	67.85099058	65.08413973	1.161452911	3326.903615
82.05721624	100.0822188	96.14795724	1.313972898	7260.558094
94.15976734	125.9121618	115.7306043	1.62745098	10519.28745
189.4177848	217.2610574	204.5873895	1.203883495	32873.62547
79.38960776	101.1126947	95.65012969	1.488372093	7185.566414
151.0077325	201.9735552	189.5681747	1.586313457	28224.14132
127.3926264	140.144992	134.8197745	1.117647059	14275.68887
65.2755	81.99500867	77.50296278	1.393259563	4717.658405
133.000384	162.4005015	151.1787281	1.441548145	17950.28118
73.85079791	81.63188593	78.94551822	1.175	4894.911466
95.89371153	106.221273	102.0600745	1.171051141	8180.910528
98.51468777	122.4997107	114.5242589	1.381973369	10301.12984
86.77468755	116.8048568	107.3653874	1.510638298	9053.540985
83.55264	98.34813971	93.44676002	1.25	6858.329993
203.5393042	234.9708762	220.4355853	1.177705889	38163.94762
117.6059591	156.951986	145.0845374	1.57776158	16532.25669
107.5662228	127.7659617	121.225431	1.315465322	11541.90127
94.15976734	103.0866261	99.99804221	1.119943565	7853.674107
145.8553259	155.8162456	151.1787281	1.098952601	17950.28118
68.63163414	95.85406248	86.80107831	1.61685873	5917.525282
66.46571812	78.88517277	75.46006544	1.361111111	4472.231089
192.2071068	220.7424919	206.9916533	1.296161946	33650.81197
107.05182	117.0471253	114.1066321	1.073170732	10226.13816
140.0401265	172.967195	159.9936124	1.310225509	20104.58762
104.4408	114.0361634	110.6697081	1.082494252	9619.387296
75.71958	83.79390528	81.48843466	1.068965517	5215.330462
204.9359642	216.0032085	211.5131947	1.063063063	35137.01072
174.93834	213.1898546	195.1190045	1.313620845	29901.22798
54.83142	65.0414121	62.49877638	1.19047619	3067.841448
88.6209575	93.01413448	88.72967715	1.051205535	6183.404874
88.72541557	94.27975264	91.09492947	1.064312731	6517.458721
130.551	148.4762373	136.1013601	1.245316802	14548.38589
67.41957463	88.97038209	83.38376789	1.426870213	5460.757778
69.27121797	82.04670714	76.60173489	1.371161163	4608.579598
145.8769209	179.5425329	167.6241573	1.3875	22068.00615
123.8898518	153.8604963	144.3948684	1.444761705	16375.45591
91.3857	98.64713793	93.91005864	1.086218999	6926.504247
132.7070431	159.2656506	144.9648306	1.361377534	16504.98699
65.2755	71.17014094	68.52734253	1.142536692	3688.227163
93.99672	120.7923164	114.8648241	1.361111111	10362.48667
80.94162	99.66321963	94.87562197	1.290322581	7069.670182
88.77468	103.7627561	98.77531274	1.279966044	7662.786195
163.9241609	183.0413226	177.9722084	1.113114057	24876.78543
98.4288011	113.5430698	109.0101612	1.18190456	9333.055428
100.9117804	111.5635247	106.9603863	1.21070985	8985.36673
139.9000075	173.7613581	161.3173474	1.398141142	20438.64147
104.4408	142.9060894	132.3833654	1.6	13764.38196
143.4343475	154.9205771	149.4753328	1.127976252	17548.05308
64.36577664	72.9644631	69.65802578	1.23594791	3810.940821
122.074364	137.011012	131.9235855	1.108593715	13668.93801
209.3951899	242.9813475	227.470362	1.260274217	40638.67305
139.2784129	173.3327373	160.2646503	1.469719551	20172.76188
96.60774	109.9580244	105.4071916	1.138501108	8726.304564
159.0796185	186.996082	176.8223312	1.355757887	24556.36644
78.3306	90.54709601	86.95095079	1.185259556	5937.977559
177.241915	205.3862104	192.9718249	1.239583333	29246.75514
163.4636495	199.3505191	189.2473773	1.371253082	28128.69737
106.2608027	127.2973686	117.2951057	1.341328478	10805.61932
57.44244	67.48219966	64.74985842	1.22068031	3292.816488
131.8319037	177.1629189	164.3558065	1.58484663	21215.82797
46.99836	54.77582881	52.3731625	1.156991534	2154.306439
102.8929515	111.8454413	107.8091312	1.101671016	9128.532665
94.15976734	114.491375	109.6057411	1.392156863	9435.31681
201.4507834	282.5089506	255.4561829	1.702123503	51253.40446
141.3052785	161.6658817	156.3718885	1.21314985	19204.68747
86.77468755	98.94914897	94.69246422	1.234838811	7042.40048
115.5666373	131.2728392	124.7542652	1.26646567	12223.64381
115.6015251	153.1522556	142.6713206	1.483867706	15986.86266
177.7434644	205.0479573	189.2015047	1.205325285	28115.06252
88.51875273	107.7709796	102.6536985	1.359898374	8276.354485
70.7073009	87.71543052	82.54677036	1.468614075	5351.678971
103.9577319	115.6616219	111.917609	1.164732117	9837.54491
151.3499673	166.3923179	161.3980397	1.123927772	20459.09375
112.3907425	123.0538096	116.8502428	1.148933173	10723.81022
86.16366	98.98898276	95.28643967	1.232166833	7131.027011
140.139142	177.1354471	166.2723275	1.34182237	21713.50003
95.89371153	110.4546847	104.6634233	1.269230769	8603.590906
97.85230723	103.7314763	99.73729067	1.07224528	7812.769555
165.1667094	199.4036589	186.4517732	1.377700082	27303.78889
83.08214765	102.9737672	96.19308654	1.448476571	7267.375519
98.60385478	126.7989914	116.8130944	1.510581011	10716.99279
107.05182	114.4152166	109.9220642	1.097560976	9489.856213
168.2704102	188.1733919	174.7980524	1.176984723	23997.33755
173.5493751	185.0006876	178.0453527	1.106382979	24897.23771
107.05182	115.3811017	112.5363704	1.084392193	9946.623718
154.4193479	185.8735594	173.65215	1.361889434	23683.73598
70.49754	87.93512053	84.46974178	1.333333333	5603.923712
83.08214765	92.33941345	87.34935357	1.222222222	5992.516962
44.38734	52.96754688	50.51715951	1.117647059	2004.323079
213.6997997	242.9190344	227.5275944	1.163437627	40659.12533
141.4038079	157.6207813	153.1468012	1.208713978	18420.68354
106.5618046	130.5378131	121.3685543	1.427727149	11569.17097
91.7145582	98.9551209	95.83145711	1.175741295	7212.836116
177.241915	203.4126853	195.9624303	1.287172624	30160.29015
151.2802377	164.2458711	158.9048375	1.07772815	19831.89061
87.03667258	94.0475387	90.999592	1.161184264	6503.82387
219.2588119	237.9965074	224.1839617	1.090076666	39472.8933
44.38734	52.81963264	50.17232845	1.245641453	1977.053378
107.05182	121.4180588	110.708918	1.208348406	9626.204722
178.6381382	218.4893201	204.7146336	1.439150208	32914.53003
125.5463565	145.0345566	138.5976813	1.235294118	15086.9625
100.6668821	105.4325867	102.7382219	1.08479785	8289.989336
343.3515887	391.6731023	367.1563009	1.207089776	105874.6171
190.5852285	219.9619668	209.9479344	1.251518437	34618.88639
75.71958	87.74890261	84.41834552	1.189285229	5597.106287
143.4164544	176.7149718	166.2723275	1.290817256	21713.50003
97.85230723	116.4753836	107.4058035	1.396226415	9060.35841
96.00603729	117.059495	108.2510561	1.403846154	9203.524345
145.6203655	198.1104418	182.7606902	1.591093209	26233.45309
130.3442355	181.9868079	167.1834156	1.640124168	21952.10992
67.88652	72.73822822	69.78252638	1.141785663	3824.575672
153.6094993	164.6156163	157.2023346	1.149235327	19409.21023
156.7581714	219.7032053	199.8006803	1.687630063	31353.3396
80.77608095	91.99072652	88.33749986	1.258858959	6128.865471
124.4808414	131.6884174	126.9270667	1.0625	12653.14162
61.94243715	70.83650333	67.63485533	1.269575472	3592.783207
106.9564357	123.1558571	116.9245042	1.249394633	10737.44507
76.56915763	92.67026199	88.04222049	1.396181285	6087.960918
195.0805341	209.0529271	204.5237377	1.112149533	32853.1732
67.88652	78.47659592	75.40252821	1.194480662	4465.413663
83.08214765	95.55655112	91.33283776	1.27891478	6551.545848
110.4755661	142.5243212	134.9806382	1.438669007	14309.776
92.02836089	97.11019104	93.53960332	1.095782242	6871.964844
208.8816	270.1367766	253.2550366	1.41538518	50373.95658
115.1875865	151.4797175	138.7541651	1.554864267	15121.04963
95.25190121	106.703085	101.2060002	1.145644576	8044.56202
65.2755	70.56476253	67.95494635	1.153766254	3626.870334
91.3857	97.92474103	95.0584268	1.106873012	7096.939883
121.6895973	158.2653111	147.3699413	1.50043527	17057.19845
127.9187501	158.5237296	148.8643362	1.403298151	17404.88715
140.7046676	182.0536233	167.5723655	1.404885331	22054.3713
137.9941658	191.3041644	174.4998468	1.675108889	23915.52844
140.4217755	159.4676254	149.4462944	1.242768626	17541.23566
101.5448471	113.3202028	109.4472367	1.146633837	9408.047108
142.0001459	199.8374067	184.1800283	1.604125184	26642.49862
136.6239761	152.9011515	143.1572184	1.201992621	16095.94146
75.71958	83.21637473	80.1999988	1.151166067	5051.712251
62.66448	72.81535022	68.65389359	1.125	3701.862014
73.85079791	82.6945645	78.22756575	1.225071903	4806.284935
58.57555083	70.22612633	66.53502828	1.374541452	3476.886975
120.9694356	140.4945925	133.6233648	1.223955804	14023.44413
137.9677117	186.2168237	170.4993908	1.564739081	22831.5578
62.66448	86.92464003	80.73934582	1.416666667	5119.886506
187.9557766	212.6572967	203.0328648	1.141550532	32375.95342
160.8381128	191.7123235	177.9234288	1.344149542	24863.15058
88.59487685	96.52032654	93.07446069	1.082901222	6803.79059
172.9035647	225.3249438	204.5661744	1.473628324	32866.80805
60.05346	70.49869732	66.9252664	1.173913043	3517.791527
78.3306	92.98348188	89.12012866	1.268122219	6237.944278
75.71958	85.27225627	81.64805956	1.259057567	5235.782738
60.05346	78.07959044	73.1232716	1.405480097	4199.534071
44.38734	52.12343473	49.91214176	1.117647059	1956.601101
153.9776161	180.7355729	168.8880951	1.300126749	22402.06
104.4408	117.9313737	114.5242589	1.142110213	10301.12984
146.21712	169.7237645	161.8008975	1.285714286	20561.35513
84.9284176	93.40946641	90.47344014	1.132904415	6428.83219
121.1200819	129.501048	125.2057087	1.106382979	12312.27035
80.94162	94.37049251	90.47344014	1.278395446	6428.83219
88.30300379	93.88742351	91.66487202	1.117963344	6599.267826
229.3123609	253.0566054	236.8365547	1.041668056	44054.2032
77.54333781	81.30609274	79.21992126	1.089217856	4928.998593
97.85230723	109.0965838	104.9119319	1.20754717	8644.495458
89.98642963	101.341199	96.23819467	1.171561613	7274.192945
107.083657	125.9065077	120.3270532	1.251192448	11371.46563
101.0419439	129.3371194	118.7293992	1.415980809	11071.49892
112.6224668	150.5797994	141.1421091	1.573770492	15645.99139
134.7777062	156.076317	150.286131	1.260273973	17738.941
156.6561752	194.5830158	181.3781061	1.38515404	25838.04242
133.16202	150.196604	145.6219999	1.179821163	16654.97035
101.5448471	113.3517871	107.2035706	1.218181818	9026.271283
64.61944817	79.33310752	74.53414	1.428571429	4363.152282
70.15825802	87.98271347	81.96637679	1.5	5276.687291
123.7000865	160.9741786	150.8913705	1.417910448	17882.10693
120.0075466	158.9655116	149.1555991	1.507692308	17473.0614
100.8574803	119.49179	113.8781902	1.295032711	10185.23361
88.77468	100.8945575	94.37108281	1.205882353	6994.678502
152.5749602	187.7585559	171.3626844	1.392554818	23063.35026
62.66448	90.54795652	84.10930844	1.625	5556.201734
130.6276213	144.1714488	132.514438	1.193395564	13791.65167
148.9209425	177.5851571	171.1853033	1.276668035	23015.62829
153.9595608	168.3714579	163.030121	1.162694271	20874.9567
78.3306	83.7339187	80.9540785	1.071263734	5147.156208
130.0551291	152.6768921	142.5495874	1.277856444	15959.59296
87.35139715	106.7373283	101.6766289	1.343193902	8119.5537
168.0105653	200.5088217	188.1664149	1.32967033	27808.27837
124.1603374	170.9384139	159.2322516	1.51701706	19913.69971
116.9309302	124.0856571	121.1538059	1.076286688	11528.26642
145.7777025	168.1281199	156.9813118	1.209415563	19354.67083
186.4732647	234.1502611	218.8944734	1.378666941	37632.18843
90.46722744	113.0552572	104.7048823	1.448979592	8610.408331
102.5599037	114.9982312	105.3248101	1.178547711	8712.669713
121.4903094	155.6356429	148.1336734	1.378548937	17234.45151
80.94162	85.68196933	83.43580144	1.044444444	5467.575203
75.71958	103.6613395	96.19308654	1.539499308	7267.375519
370.6621622	405.4705962	379.9025478	1.154794133	113353.3328
98.34106438	101.843325	98.51132479	1.023567633	7621.881642
73.10856	84.34070905	80.30815798	1.291157479	5065.347102
60.05346	68.22549418	65.35033364	1.14484112	3354.173317
107.083657	129.9448998	122.0105318	1.344827586	11691.88463
46.99836	53.1692037	50.68869535	1.230769231	2017.95793
145.8553259	166.4921114	157.1747237	1.202531646	19402.3928
219.6810342	241.0579826	230.0505921	1.144253466	41565.84291
79.38960776	87.18554412	83.74732388	1.139534884	5508.479756
135.77304	149.9292847	143.8226475	1.199748955	16245.92482
78.3306	83.82178988	81.54167768	1.095522739	5222.147887
154.05018	172.3692998	162.0421315	1.22616611	20622.71196
104.4408	117.7543727	112.5363704	1.255500691	9946.623718
66.46571812	73.78731745	71.25956893	1.166666667	3988.193883
101.82978	113.9916142	110.0798849	1.202086577	9517.125915
115.9012417	142.1069183	135.4941184	1.428720598	14418.85481
138.7103813	156.2835915	147.1341492	1.183876015	17002.65905
113.5558133	139.2966955	131.8248526	1.347303061	13648.48573
133.245758	174.1379304	158.3028194	1.594966872	19681.90725
116.8418452	133.5540975	126.3444364	1.281700729	12537.24538
62.66448	85.36637854	79.98324165	1.416666667	5024.44255
68.31198807	77.12809669	73.65551432	1.243243243	4260.8909
44.38734	53.31392071	50.4311728	1.273862559	1997.505654
156.6326554	211.6210783	196.5153416	1.557560298	30330.72578
99.21876	102.474553	99.78079658	1.025749454	7819.58698
130.551	149.4154222	143.8528211	1.248043266	16252.74225
104.4408	116.0645468	110.787296	1.189413904	9639.839573
86.16366	93.95860952	91.19016727	1.072938997	6531.093572
74.17479434	88.31429129	83.8509075	1.313642373	5522.114607
80.47129869	109.8045549	100.6900784	1.648805765	7962.752914
57.44244	69.19667362	65.01742096	1.386173	3320.086189
111.8109847	121.8846654	118.1430776	1.146285967	10962.42011
121.8538166	148.2300262	139.6893869	1.357055604	15325.57239
73.10856	81.69365442	78.83548957	1.109010561	4881.276615
169.5273144	196.5923547	190.6411891	1.25237518	28544.56032
57.44244	63.9233096	61.37763109	1.045454545	2958.762641
157.6602459	206.3118147	191.7534708	1.598947083	28878.61417
103.3911171	111.5987259	106.7573097	1.089285714	8951.279603
46.99836	53.11553275	50.68869535	1.034482759	2017.95793
114.376051	154.2252976	141.7863868	1.626423718	15789.15732
127.93998	134.0305269	130.8002488	1.057142857	13437.14554
184.7797223	212.0017262	201.4232559	1.23993684	31864.64651
54.83142	70.25334112	66.40443929	1.425660103	3463.252124
91.36855201	119.9424211	111.2564045	1.564550435	9721.648678
81.2358777	109.4075155	102.1025906	1.477272727	8187.727954
44.38734	49.00834884	46.76980166	1.098256581	1717.991211
108.9299269	113.0974304	110.2374797	1.0603291	9544.395617
113.990128	124.9221176	120.5792737	1.080662986	11419.18761
36.55428	46.05585325	43.50042545	1.214285714	1486.198746
44.38734	52.57313045	49.82511094	1.246577391	1949.783676
101.8075925	150.9977934	136.4834892	1.739569769	14630.195
110.7761969	136.4355674	128.3551687	1.433333333	12939.47349
145.8348233	178.8399377	164.2501455	1.409320113	21188.55827
137.8564929	158.5203641	150.0838421	1.162946203	17691.21902
188.5059591	208.0451583	199.5398438	1.141957957	31271.5305
39.1653	48.58639444	45.83243601	1.232785636	1649.816957
79.31965221	94.71271945	90.76081018	1.319141411	6469.736743
144.1522849	158.2138386	148.0750646	1.142400574	17220.81666
113.9458073	124.5970993	120.7231631	1.158197812	11446.45731
114.88488	130.2126723	125.7591068	1.192611815	12421.34915
151.3941357	182.2501719	174.8228799	1.304878049	24004.15498
117.4959	132.4556023	128.7265773	1.150148105	13014.46517
198.2185043	231.0395557	212.0050865	1.341684872	35300.62893
116.0514397	145.203274	136.451686	1.399914746	14623.37757
79.38960776	92.34160669	87.49828693	1.315070649	6012.969238
156.6612	171.3896325	162.5769255	1.153310501	20759.06047
73.10856	84.43208125	81.06123153	1.142857143	5160.791058
109.7685206	133.1109284	125.6555303	1.348373629	12400.89688
98.22842268	111.2666084	107.8091312	1.193581577	9128.532665
83.55264	89.88924707	87.29965265	1.060159322	5985.699537
46.99836	59.60715185	56.36451839	1.277777778	2495.177711
159.27222	189.095568	179.3810454	1.287430828	25272.19611
67.88652	75.07606276	72.22748517	1.131578947	4097.27269
173.2673777	200.1191823	190.550104	1.297667662	28517.29062
65.2755	74.13529356	71.50277635	1.12	4015.463584
188.3460095	201.4294565	193.3762371	1.083770258	29369.4688
163.7293625	184.8333863	177.5082614	1.182511687	24747.25435
90.46722744	95.01211973	92.23129269	1.028571429	6681.076932
52.2204	61.85424252	59.21830062	1.15	2754.239878
118.4985782	159.0152849	147.3404879	1.481092588	17050.38103
70.49754	82.76504177	79.38410781	1.20048641	4949.45087
97.85230723	105.629133	102.3997096	1.175878754	8235.449932
154.2339047	182.9594455	168.836691	1.297627846	22388.42515
84.87672047	98.39573171	92.18422389	1.257444578	6674.259506
80.09232673	97.74852096	93.26079613	1.37520672	6831.060291
147.5269103	161.7728239	151.6373677	1.167574056	18059.35999
101.82978	113.1089308	109.4868843	1.051282051	9414.864533
80.94162	91.41107547	87.84481615	1.226033572	6060.691217
101.5448471	121.378974	115.0913077	1.320213147	10403.39122
57.44244	65.8919987	62.15059107	1.119975036	3033.754321
120.10692	146.1376388	138.8479708	1.339637557	15141.5019
57.44244	66.09291916	63.80455428	1.136363636	3197.372532
190.2750933	217.6750751	202.6263065	1.235397056	32246.42233
127.93998	137.9911581	133.2004535	1.125794685	13934.8176
61.77502087	68.18268079	65.48302481	1.185415897	3367.808168
124.5814578	144.6132412	137.7495969	1.338235294	14902.89201
150.9240038	194.7414774	179.3326491	1.524390244	25258.56126
78.3306	91.7895396	87.05072242	1.2	5951.612409
112.27386	120.0412511	116.4409587	1.077732025	10648.81854
70.49754	83.40041955	78.78041762	1.363634547	4874.45919
117.9080717	128.2887654	124.2662612	1.127969138	12128.19986
80.94162	97.8387971	92.32535828	1.252796128	6694.711782
157.1989541	167.7671309	163.6412702	1.077723462	21031.75748
99.69857718	128.7222092	120.7591086	1.502357526	11453.27474
65.2755	74.3724383	70.77064673	1.218158354	3933.654479
140.8784588	177.4029187	165.7756399	1.402597403	21583.96894
94.95493153	122.4956733	115.6555763	1.439206433	10505.6526
171.2850354	189.7557702	180.2740343	1.176470588	25524.44085
41.77632	52.75826325	49.82511094	1.288339266	1949.783676
87.32392078	102.9090612	98.90704249	1.28822785	7683.238471
183.864098	227.5181659	210.7937949	1.416397769	34898.40083
124.776339	157.9640735	146.0683748	1.365850267	16757.23173
65.78905515	86.06153796	80.09169355	1.512600324	5038.0774
138.38406	165.7734937	153.4299348	1.270877487	18488.85779
98.94983168	127.9343234	118.0695827	1.542576006	10948.78526
107.8325934	120.0969789	115.7306043	1.128538992	10519.28745
76.31000904	101.6994534	94.73828686	1.584100818	7049.217905
57.23436838	73.58912981	68.33707652	1.548387097	3667.774887
49.60938	58.36041875	55.43280928	1.182311502	2413.368606
41.77632	50.55556489	47.87041817	1.125	1799.800316
198.43752	224.9796628	213.7380992	1.263157895	35880.11009
78.3306	88.35022282	85.84581002	1.133333333	5787.994199
117.0482603	150.7885904	142.1837624	1.445537296	15877.78385
99.21876	103.4953681	100.0848084	1.061869058	7867.308958
82.40729193	99.72792431	95.14969752	1.396591561	7110.574734
175.3592889	215.9515161	196.0067206	1.492325975	30173.925
73.10856	82.36867633	78.89052308	1.166666667	4888.094041
81.07716991	95.59846112	91.42782774	1.253002767	6565.180699
100.4263177	109.6165994	105.6539509	1.119466867	8767.209116
169.8568352	206.5384471	194.7850679	1.372917781	29798.9666
123.3318095	145.213848	135.9418227	1.349918905	14514.29876
140.1441505	167.8942965	154.4168139	1.32822102	18727.46768
122.4641191	144.7181759	138.0328707	1.294536598	14964.24884
200.1696427	221.2749532	215.1346321	1.194281309	36350.51245
116.785821	126.115677	122.2592793	1.15750571	11739.60661
106.6252959	119.480198	112.1500446	1.186702247	9878.449463
137.9348538	156.0720087	147.7229237	1.24176667	17139.00756
112.0082047	124.1424102	118.8390125	1.193816621	11091.95119
105.237387	137.5139517	129.5332269	1.547767284	13178.08338
94.15976734	118.1365186	112.2660819	1.431372549	9898.901739
76.82450609	112.1988768	102.0175406	1.783774472	8174.093103
50.86985123	62.687459	58.92441146	1.434553361	2726.970176
97.85230723	110.5907907	105.9001352	1.264150943	8808.113669
64.61944817	82.94548517	78.44917403	1.428571429	4833.554637
123.9279814	148.9191264	142.7929501	1.393731193	16014.13236
99.21876	103.0371258	100.5175161	1.026315789	7935.483213
176.876738	213.6859886	198.1867197	1.420470609	30848.85012
123.7000865	158.6464976	148.3971265	1.447761194	17295.80834
84.9284176	104.0550227	95.55933695	1.384478942	7171.931563
145.8553259	184.5491276	167.5982634	1.456545384	22061.18873
98.94887176	112.1492196	106.8385867	1.240391895	8964.914454
131.0851663	164.6282541	155.0339227	1.373954255	18877.45104
176.1037734	195.2211849	182.2851216	1.200548719	26097.10459
62.77317823	70.99594446	68.46397928	1.205882353	3681.409738
67.88652	71.88924994	69.3457964	1.042206505	3776.853694
120.0075466	145.0287627	137.2445554	1.323076923	14793.81321
131.5272507	174.3084291	159.2049928	1.552538953	19906.88229
201.04854	218.0141058	206.1301911	1.120917994	33371.29753
102.5438813	116.0580305	111.6458226	1.163004631	9789.822932
60.05346	69.62894911	67.24873501	1.173913043	3551.878654
123.9642125	134.3092667	130.7670634	1.17626903	13430.32812
96.60774	107.7276427	104.4558811	1.128985529	8569.503779
180.5273766	194.2695034	188.7651591	1.03841572	27985.53143
136.6239761	162.527649	153.2884334	1.310810811	18454.77067
65.2755	71.68252435	69.3457964	1.066884044	3776.853694
71.29957184	89.1385135	84.36691795	1.449816429	5590.288861
79.38960776	91.2687464	87.15037984	1.162790698	5965.24726
47.39862166	56.10328657	53.27692298	1.343576467	2229.298119
187.613216	200.1670672	192.7693006	1.125820727	29185.39831
113.9014866	130.6240137	126.4817673	1.224674806	12564.51509
75.71958	84.84265324	82.01930955	1.113635637	5283.504716
135.6806592	147.489061	142.7017377	1.101891484	15993.68008
129.2388963	144.1899227	140.6183888	1.194119915	15530.09515
62.77317823	72.719259	69.65802578	1.282519329	3810.940821
130.141807	158.6815948	153.061759	1.350525762	18400.23126
93.99672	100.8157024	97.80387345	1.076978085	7512.802835
109.66284	115.2898036	112.0338871	1.032184316	9857.997187
52.2204	65.00288501	60.73789309	1.25	2897.405812
45.70442847	63.50284149	58.55497577	1.648264632	2692.883049
179.1052662	232.9103035	213.2705561	1.505427465	35723.30931
157.6886976	191.8966152	183.2823904	1.237983315	26383.43645
109.66284	128.5774878	123.1083123	1.214414187	11903.22482
88.77468	93.87234591	91.42782774	1.029411765	6565.180699
86.77468755	94.92792853	91.2853057	1.129462762	6544.728423
93.99672	107.6990464	103.2859383	1.275003588	8378.615866
65.2755	81.23075302	76.26102868	1.360379402	4567.675045
125.3731435	136.510973	128.996021	1.064849216	13069.00457
88.77468	111.6218736	105.4895089	1.38304311	8739.939415
152.1716363	174.5767246	166.4288682	1.236988743	21754.40458
62.66448	90.65699406	82.2834626	1.625	5317.591844
53.54182849	86.48991421	76.43157163	2.00323565	4588.127321
252.8248274	308.9022505	290.4680641	1.338874917	66265.37528
55.38809843	63.01092206	60.30763105	1.266666667	2856.50126
121.8538166	147.1219445	137.1496531	1.315916114	14773.36093
108.7926373	121.5512536	117.5169057	1.143348659	10846.52388
73.10856	80.20262205	77.55894181	1.097560976	4724.47583
60.05346	66.05805405	63.80455428	1.111744167	3197.372532
52.2204	60.07487886	57.20525592	1.254055382	2570.169391
180.8136555	193.940942	190.0483554	1.140583413	28367.30726
146.1357599	170.6253724	163.8797952	1.285714286	21093.11431
75.71958	88.3396302	85.44039661	1.137931034	5733.454795
122.4641191	133.6407387	122.5783558	1.055264797	11800.96344
65.2755	89.24520884	82.80924088	1.52	5385.766098
72.00452796	86.27550585	80.1999988	1.399171214	5051.712251
51.69555854	56.84895402	54.24567365	1.214285714	2311.107224
126.1239552	174.9903593	161.7472411	1.660702419	20547.72028
138.38406	170.2426724	155.0899017	1.377358491	18891.0859
49.60938	58.55526335	55.58917859	1.313292504	2427.003457
103.1729304	119.0288913	113.7256406	1.309257161	10157.96391
144.0090559	172.3517606	163.9856949	1.320512821	21120.38401
73.10856	85.23635717	81.91340982	1.178571429	5269.869865
77.54333781	96.52066434	90.08885417	1.434704638	6374.292787
128.8194757	165.9262175	155.7322143	1.536469434	19047.88668
65.2755	70.58689271	68.01878379	1.066926683	3633.68776
112.27386	119.9598466	116.291771	1.085456421	10621.54884
57.44244	62.8462308	60.66639466	1.060606061	2890.588387
86.16366	94.46617057	90.76081018	1.143785653	6469.736743
49.60938	53.67257037	51.70596121	1.071428571	2099.767036
70.49754	75.44054951	73.1232716	1.045631852	4199.534071
39.1653	44.60295211	42.28622029	1.083333333	1404.389641
123.2283526	133.6174716	126.5846678	1.152249776	12584.96736
81.2358777	90.90142285	87.49828693	1.25	6012.969238
59.07512163	72.61593446	68.65389359	1.394559987	3701.862014
139.3964217	180.2169387	163.8268196	1.360958429	21079.47946
135.8077705	164.4613222	155.3694943	1.365393984	18959.26015
108.9478103	129.30128	123.5657693	1.334915146	11991.85135
120.1794215	134.9080496	130.9329062	1.248289323	13464.41524
39.1653	51.79220476	48.76862815	1.333333333	1867.974571
80.93173947	100.2607521	90.85639821	1.357370274	6483.371594
162.0016713	201.7403113	188.5350979	1.476278214	27917.35718
78.3306	87.53738859	84.62374326	1.138192322	5624.375988
93.76009292	111.5679923	106.879202	1.256286864	8971.73188
132.8503802	161.7954801	151.4082216	1.366617166	18004.82059
115.5075797	148.3406866	139.1913839	1.438553846	15216.49358
121.5556863	161.9750463	147.6935407	1.633715853	17132.19013
136.8687157	178.4210343	164.4086116	1.480406114	21229.46282
88.51875273	113.0558365	106.553846	1.479951714	8917.192476
46.99836	52.78248571	50.60300012	1.129310083	2011.140505
103.5857926	112.0963578	108.4513357	1.077502376	9237.611472
114.88488	122.7958268	118.9120318	1.090528807	11105.58604
116.3490148	139.9666283	131.8906827	1.327721716	13662.12058
140.8722841	164.7852274	158.1107875	1.26912932	19634.18527
97.94391402	114.429642	108.9305045	1.279040173	9319.420577
122.3659438	142.8722688	132.0222445	1.262894447	13689.39028
60.05346	67.19138746	64.41384236	1.08979386	3258.729361
114.4687368	119.851982	117.1840483	1.034350292	10785.16705
107.083657	137.4581888	129.8344285	1.448275862	13239.44021
52.2204	61.91554027	59.36469961	1.15	2767.874729
57.44244	67.5981111	64.95063366	1.181818182	3313.268764
99.69857718	114.1324663	108.5313441	1.168304239	9251.246323
127.93998	140.1919185	136.1969929	1.143203085	14568.83817
139.7969796	166.8668045	153.5713058	1.350310984	18522.94492
70.15825802	85.90688446	81.70119856	1.342105263	5242.600164
107.5359075	117.733608	112.0338871	1.166666667	9857.997187
56.70436508	68.18064882	64.21138871	1.411837782	3238.277084
146.21712	164.6163712	159.0413419	1.2375	19865.97773
91.3857	105.5289323	100.7762488	1.248058794	7976.387765
90.26514745	114.0892617	105.9411103	1.474916965	8814.931094
123.7000865	144.1717107	139.4094791	1.298507463	15264.21556
138.38406	150.6127165	144.9049402	1.074153503	16491.35214
78.3306	88.38505278	84.52110678	1.213251421	5610.741137
88.77468	98.66518654	94.96706837	1.115384615	7083.305033
112.27386	125.0897046	121.5472215	1.145369965	11603.2581
74.60541814	85.06004647	81.59488596	1.270675297	5228.965313
116.3150067	133.0340596	124.8585893	1.275271969	12244.09609
88.6209575	104.5665647	98.73136376	1.291666667	7655.96877
67.88652	79.92328406	76.88450343	1.240439806	4642.666725
85.99862891	96.39128036	93.167675	1.191150294	6817.42544
99.21876	118.1062398	111.7623834	1.287244721	9810.275209
59.73265025	70.30605505	66.46976586	1.362555433	3470.069549
54.83142	62.35225252	59.36469961	1.225806452	2767.874729
123.7000865	148.2115496	142.0004964	1.276421662	15836.8793
47.39862166	58.25231398	54.64425119	1.442676235	2345.194351
138.38406	154.9445054	150.1127572	1.210403837	17698.03644
91.3857	99.9278578	97.58174308	1.085714286	7478.715708
60.05346	64.03951785	61.87063203	1.090909091	3006.484619
104.4408	124.9657172	117.4430189	1.327228912	10832.88902
122.1938204	135.8405711	130.9660496	1.226239009	13471.23267
153.8448732	192.0539242	182.9505715	1.440914962	26287.9925
101.82978	112.7800317	108.6911842	1.191393375	9278.516024
74.02947485	84.26642558	79.65700001	1.292682927	4983.537997
140.99508	147.1658768	143.2784354	1.06996464	16123.21117
75.36017261	89.87750821	85.79523811	1.354721215	5781.176773
127.3700985	150.1937991	142.5800305	1.383486589	15966.41038
105.237387	122.7790273	117.5169057	1.157894737	10846.52388
214.3372952	247.6238897	226.3801963	1.218937101	40250.0798
112.27386	127.7444978	123.4251939	1.267423962	11964.58165
91.3857	99.65880845	96.82268803	1.093708055	7362.819476
139.910694	176.2507676	165.4611743	1.35693027	21502.15984
86.16366	94.13103426	91.42782774	1.170051274	6565.180699
41.77632	46.4667937	44.19330859	1.217391304	1533.920724
103.6239157	132.4539256	120.9745577	1.493586422	11494.17929
89.39409881	106.4971245	98.15823647	1.367151013	7567.342239
80.94162	95.64999258	92.13713106	1.268897076	6667.442081
129.2591134	139.3886804	134.3037161	1.078431373	14166.61007
186.3755637	220.7997918	210.3197067	1.375188873	34741.60004
95.46532692	115.334111	109.8825736	1.35186977	9483.038788
160.2499806	182.0423013	171.539882	1.275862069	23111.07224
57.44244	62.02645085	59.87427719	1.01865866	2815.596707
88.77468	104.4721826	97.26990837	1.367346939	7430.99373
93.51080138	118.3134876	109.8035498	1.480769231	9469.403937
90.46722744	114.6041193	107.8091312	1.469387755	9128.532665
138.0190145	155.5685986	146.1277884	1.203703704	16770.86658
97.85230723	126.2630205	118.692839	1.452830189	11064.68149
158.7439617	176.8728406	164.5669252	1.182004206	21270.36737
96.8348865	113.5917216	108.4113094	1.203949598	9230.794046
142.162786	170.1500458	158.9048375	1.238061256	19831.89061
62.66448	69.83379926	66.66536147	1.235294118	3490.521825
49.60938	55.56277297	53.60178528	1.062966208	2256.567821
131.4035883	146.5538797	142.2447985	1.224379559	15891.4187
62.50271889	70.03741643	67.37768764	1.201330883	3565.513505
75.71958	82.98086514	77.22245892	1.088197275	4683.571278
99.69857718	106.6201917	102.5267827	1.12962963	8255.902208
112.27386	131.3494812	123.7763331	1.237226147	12032.7559
119.3176473	145.265668	136.6423942	1.345675004	14664.28212
88.32550012	97.53332173	93.72501401	1.103189138	6899.234546
147.5524239	195.9522821	178.7751495	1.573129194	25101.76047
64.50732409	74.87927103	70.46334763	1.265265962	3899.567352
155.5743024	181.762822	168.0895654	1.282902684	22190.71981
129.2388963	135.5898927	129.6671807	1.114285714	13205.35308
125.32896	142.8129073	136.3880573	1.237354784	14609.74272
132.3898402	145.5537039	137.4025803	1.167041783	14827.90033
83.5898548	103.8625052	97.40367406	1.398731365	7451.446006
121.5365805	143.5478711	134.8197745	1.339533856	14275.68887
122.71794	148.9807248	135.237622	1.340425532	14364.3154
114.88488	121.0891229	117.3690856	1.048762924	10819.25417
118.0979926	129.9474987	125.5518683	1.15625	12380.4446
225.2450744	245.7326826	236.8548793	1.20930063	44061.02062
191.9561856	226.2884981	212.7407917	1.218233143	35546.05625
135.77304	145.585296	140.0617271	1.106342901	15407.3815
93.99672	112.5457088	107.0009554	1.333333333	8992.184156
138.4565615	182.2216745	169.5037281	1.561002522	22565.67821
123.7000865	138.6060505	128.996021	1.268656716	13069.00457
125.8374701	145.4219036	139.5028441	1.259108803	15284.66784
135.1699255	148.2857294	143.6112545	1.102471479	16198.20285
93.99672	103.5544635	98.64340707	1.144903318	7642.333919
80.94162	92.06782699	87.6964713	1.257580009	6040.23894
123.8917002	135.3222079	131.2639634	1.17404061	13532.5895
155.9500759	182.3489287	171.539882	1.262782742	23111.07224
73.85079791	88.98393448	84.26396865	1.4	5576.65401
145.8553259	163.3272251	153.4299348	1.233260338	18488.85779
46.99836	54.19655995	52.12396285	1.112372342	2133.854163
183.0404488	191.4491549	183.329744	1.065487032	26397.07131
134.211963	146.8765409	140.6183888	1.192184026	15530.09515
161.6537475	179.463903	173.7770707	1.157779245	23717.82311
254.7852528	290.5400731	269.2368493	1.239130435	56932.31985
87.68023406	96.2481302	93.21424719	1.182471432	6824.242866
148.82814	208.2363102	189.956986	1.64741527	28340.03756
123.0133515	162.1182489	152.578958	1.536946612	18284.33503
198.5442946	214.4671719	201.0782051	1.172291325	31755.5677
130.551	139.1650434	135.04493	1.04	14323.41085
109.66284	114.8362271	112.57493	1.051237076	9953.441143
171.7031051	192.4958183	179.0419963	1.218098799	25176.75215
91.3857	105.8063434	102.1025906	1.214924344	8187.727954
133.16202	182.760887	168.836691	1.634319632	22388.42515
90.94441931	99.50616508	96.37339239	1.101120976	7294.645221
114.7664065	127.0295036	121.3327893	1.085106383	11562.35355
147.1118808	176.9916126	165.5398467	1.370577368	21522.61212
169.8568352	212.9596882	199.0171452	1.445652174	31107.91228
84.9284176	93.09921741	89.8959442	1.136839241	6347.023085
121.2113439	141.5063311	130.8665943	1.310035329	13450.78039
208.6285041	262.0112707	243.326429	1.389380531	46501.65893
97.51882358	110.7739768	106.879202	1.203150053	8971.73188
114.88488	142.9145557	132.0551145	1.386363636	13696.20771
120.3440542	135.4630744	130.1015778	1.230003025	13293.97961
188.4214738	238.1835108	219.56757	1.434755375	37863.9809
123.7000865	141.5181385	130.2682679	1.253731343	13328.06674
114.4676177	131.1176541	119.0943844	1.224390207	11139.67317
199.3363873	222.242372	212.168797	1.268518519	35355.16833
155.0866756	173.9968897	166.1417642	1.168279649	21679.4129
101.5448471	111.3703755	107.4462044	1.090909091	9067.175836
125.2865517	149.1211345	143.0358987	1.256612446	16068.67176
81.2358777	97.49693288	90.04066542	1.340909091	6367.475361
57.44244	65.58542273	62.91405521	1.045454545	3108.746001
177.241915	193.7806279	182.3327343	1.083333333	26110.73944
127.4765726	165.3991586	151.9233144	1.521776411	18127.53425
183.3868492	195.1415704	189.1785643	1.075880623	28108.24509
93.99672	103.5334732	99.78079658	1.138888889	7819.58698
143.6061	169.8604305	162.6569929	1.309090909	20779.51274
86.36435137	117.681034	107.849381	1.637293694	9135.35009
111.6229894	124.1117	117.1470058	1.210549141	10778.34962
75.40449331	80.39363357	78.17206552	1.122823221	4799.46751
140.1343055	154.975797	147.6053567	1.144736842	17111.73786
112.27386	123.786917	119.0214769	1.153179378	11126.03832
75.71958	85.77621261	83.01861982	1.103448276	5413.0358
105.8749842	113.8894811	110.8656186	1.097841243	9653.474424
110.7761969	129.5577268	124.7542652	1.3	12223.64381
118.1612767	145.5543481	137.8440862	1.28125	14923.34429
66.92058528	73.49445625	70.70929375	1.146608887	3926.837054
52.2204	62.33007122	59.36469961	1.196278467	2767.874729
165.3933203	186.8832162	179.8642927	1.169387307	25408.54462
205.9956254	247.9319167	231.9295075	1.309550707	42247.58545
57.44244	66.54010655	63.46353337	1.269389348	3163.285404
120.6426944	146.1499899	135.7820978	1.353201396	14480.21164
116.3150067	147.7999881	140.7417925	1.445053242	15557.36485
131.9773336	184.1938442	168.630918	1.634466401	22333.88574
182.7714	204.4488687	192.7693006	1.083264108	29185.39831
113.5975606	141.7675252	132.514438	1.367343425	13791.65167
170.2965837	197.0557711	184.9560216	1.314957114	26867.47366
65.2755	71.54027657	69.09499703	1.135135135	3749.583992
124.7160341	154.0223793	144.3648081	1.368221452	16368.63848
73.52510706	87.24958841	82.86163521	1.294155665	5392.583523
142.8568024	163.2927046	152.6926955	1.23116695	18311.60473
130.2012841	145.3615015	139.1913839	1.175675676	15216.49358
46.99836	52.14758556	49.82511094	1.160637374	1949.783676
92.26595913	100.9992192	97.2252789	1.071866287	7424.176305
75.71958	83.51599842	80.36218298	1.150358532	5072.164528
60.05346	74.46732822	70.89319339	1.304347826	3947.28933
80.94162	91.07347212	88.04222049	1.129032258	6087.960918
130.551	138.6146206	134.7553753	1.08692632	14262.05402
107.083657	130.242965	121.6899664	1.379310345	11630.5278
163.6682504	175.5542272	166.5852619	1.12400787	21795.30913
169.3611138	188.142961	181.0907363	1.21688868	25756.23331
67.88652	75.05854296	72.76628034	1.042983101	4158.629519
52.16960637	65.48460112	61.16512856	1.487929567	2938.310365
114.4687368	138.0536708	129.6337052	1.338709677	13198.53565
145.8199544	175.4155256	166.9496107	1.35	21890.75309
135.77304	150.1494987	143.2178397	1.06097561	16109.57632
125.0528122	132.2329795	126.5846678	1.059921799	12584.96736
46.99836	55.36111614	52.70359582	1.178779566	2181.576141
96.54548488	112.8721241	104.5389474	1.324324324	8583.138629
94.15976734	117.6627008	108.9703401	1.406809827	9326.238002
77.54333781	95.73799144	89.46037582	1.476190476	6285.666256
75.71958	83.88182713	80.63176503	1.090909091	5106.251655
170.0359354	203.2879119	189.6826137	1.364822296	28258.22845
54.83048926	65.49808544	61.65982858	1.377797247	2986.032343
105.237387	138.3872976	126.1725625	1.561403509	12503.15826
80.94162	92.10680557	88.04222049	1.208138599	6087.960918
99.69857718	119.3287949	113.9162957	1.333333333	10192.05103
86.16366	95.85533984	92.93446393	1.112424752	6783.338313
169.235561	191.1854479	183.5190366	1.192851731	26451.61071
105.402361	120.0421439	115.3925943	1.19575794	10457.93063
179.9777151	205.1592547	200.0177842	1.199139101	31421.51385
126.8618967	138.0639404	129.5332269	1.172491415	13178.08338
82.8618161	93.17162932	88.82745093	1.266307695	6197.039725
97.40692842	108.4231944	102.9070605	1.147435999	8317.259037
92.31349739	106.4877356	101.8046045	1.252838413	8140.005976
68.26473529	79.35475459	74.99853165	1.297297297	4417.691685
132.6250377	140.9335891	133.6233648	1.09049693	14023.44413
78.3306	90.69958044	87.39902622	1.166666667	5999.334388
156.6612	199.5528008	183.5899709	1.509443864	26472.06299
99.21876	112.3935212	108.0102303	1.210526316	9162.619792
131.1020699	158.7992076	148.6017115	1.346153846	17343.53032
70.49754	81.40626033	77.10997166	1.237602241	4669.936427
139.9612409	157.190801	151.6659867	1.221577204	18066.17742
83.55264	90.26746909	87.34935357	1.092799723	5992.516962
129.2388963	146.4197464	138.4410206	1.228571429	15052.87537
143.6061	181.4476063	168.6051787	1.385629097	22327.06832
88.77468	96.4961718	93.21424719	1.12790177	6824.242866
148.6816199	169.3882635	161.9617601	1.187400786	20602.25968
126.1732134	155.8929767	145.7411669	1.438556933	16682.24005
85.55754311	96.40151006	92.32535828	1.236142501	6694.711782
123.6283299	164.7408356	153.1184591	1.530293026	18413.86611
130.551	155.8705659	145.949475	1.359032812	16729.96203
121.8002483	144.7610117	136.8328367	1.313376003	14705.18667
174.93834	187.9917866	181.999184	1.104802919	26015.29548
127.93998	161.1869335	149.9102343	1.501476982	17650.31447
116.4035082	141.0481498	131.7589896	1.376891721	13634.85088
88.88826952	110.4027585	102.8226759	1.427086845	8303.624186
198.43752	223.577689	207.9330523	1.242754085	33957.59612
159.1462277	167.7442972	158.6588334	1.106204725	19770.53378
80.94162	98.39188994	94.32508179	1.225806452	6987.861076
93.53119936	113.428123	107.2035706	1.336046784	9026.271283
175.395645	188.7670888	175.9118212	1.105263158	24304.1217
125.32896	155.126971	147.6641519	1.294409909	17125.37271
80.94162	86.25317097	83.79913169	1.082984983	5515.297181
93.99672	104.1271577	100.4311237	1.139760258	7921.848362
109.66284	130.2584652	120.6512398	1.35206723	11432.82246
99.12102782	107.2362479	101.9749889	1.122702368	8167.275678
98.32401877	124.4319475	118.4366012	1.476506294	11016.95951
65.2755	78.60765669	75.28732183	1.253830047	4451.778813
62.77317823	82.12776139	76.65837204	1.558823529	4615.397023
73.11196771	101.6101132	91.57012794	1.747455632	6585.632975
88.77468	101.6231338	96.95707073	1.088147236	7383.271752
107.05182	120.2344127	113.7256406	1.208346051	10157.96391
135.77304	168.7438707	159.0140504	1.397901694	19859.16031
54.83142	64.51742252	62.08071967	1.196154948	3026.936896
100.6300046	126.1343425	118.0695827	1.366931563	10948.78526
60.92690828	67.61971392	64.54845869	1.212121212	3272.364211
101.82978	114.7309059	110.4341569	1.169149934	9578.482744
79.51449601	89.92519492	85.64334321	1.237423486	5760.724497
73.10856	84.72786467	81.38184412	1.251576993	5201.695611
112.9482943	136.1272559	125.931545	1.340495333	12455.43628
75.69706786	87.9720328	83.69548399	1.268292683	5501.66233
127.93998	139.7772524	134.4329164	1.11847762	14193.87977
80.94162	85.34979636	82.44154817	1.041194074	5338.04412
161.9771243	184.6498278	173.026194	1.264694837	23513.30034
82.1459927	93.27696115	87.74594745	1.23001421	6047.056366
139.4842565	155.2866469	149.2428671	1.154215171	17493.51368
169.4582949	195.139646	183.5190366	1.293008062	26451.61071
232.38078	291.4582779	273.4435549	1.438202247	58725.30274
67.88652	71.93822091	69.59569197	1.125399393	3804.123396
98.07948289	117.1795624	111.412335	1.2883139	9748.91838
81.2358777	96.75478743	92.41932814	1.341206412	6708.346633
110.9277954	130.698465	123.7412641	1.247673468	12025.93848
60.60379398	73.51462784	69.59569197	1.367271753	3804.123396
62.66448	69.6701943	66.7304326	1.083333333	3497.339251
112.6224668	130.7334841	124.3709947	1.245901639	12148.65213
122.71794	131.6202911	127.7111007	1.117821407	12809.9424
97.85230723	111.5175339	107.4058035	1.20754717	9060.35841
101.1942377	109.2801307	102.8226759	1.173171998	8303.624186
110.7761969	120.4812464	114.3346176	1.11939713	10267.04271
139.7016166	167.1554912	157.7810462	1.410021976	19552.37616
150.8509623	197.8805135	183.5190366	1.452829025	26451.61071
104.9285553	111.0231232	108.1307103	1.108566031	9183.072068
97.21979239	112.516725	107.849381	1.268942308	9135.35009
123.4754797	130.5741376	125.9660043	1.062736953	12462.25371
82.23455923	107.7408961	100.1714995	1.56794947	7880.943809
93.11310896	100.5167209	97.00182359	1.078208065	7390.089177
167.9735402	187.7728918	181.042797	1.219005241	25742.59846
88.77468	104.9230621	100.7762488	1.266532112	7976.387765
91.3857	105.2031466	101.7193053	1.171428571	8126.371125
60.05346	72.73820411	69.47085655	1.263082371	3790.488545
86.46657835	98.05320846	93.49319319	1.267818217	6865.147418
116.8732983	123.6499219	120.1826895	1.109029494	11344.19593
57.44244	62.50559506	60.451392	1.029411765	2870.13611
117.1641882	144.7772738	136.451686	1.395892469	14623.37757
102.0182874	121.1864543	114.675746	1.290075196	10328.39954
130.551	145.693774	139.5339519	1.132145933	15291.48526
112.6224668	143.9705143	131.95648	1.508196721	13675.75543
44.38734	54.8742735	52.3731625	1.235294118	2154.306439
105.2989066	129.6469149	123.5657693	1.370942509	11991.85135
116.3490794	146.1220404	137.9385107	1.39501883	14943.79657
162.217114	202.7179265	186.8470696	1.48116044	27419.68512
101.5943251	111.8906719	107.4865901	1.179766969	9073.993261
93.15260953	112.7772568	103.3699448	1.349390981	8392.250717
80.94436102	97.13581451	91.90130489	1.352554846	6633.354954
80.5645534	108.5007999	101.3773907	1.492039983	8071.831721
83.55264	96.33713686	93.30732185	1.170024015	6837.877717
86.16366	97.73872786	93.53960332	1.115384615	6871.964844
172.1953451	199.440255	184.3919867	1.326052399	26703.85545
169.8568352	183.9454924	175.7143338	1.080898941	24249.58229
122.1958795	130.4218359	125.0669766	1.091165082	12285.00064
99.762003	125.6551367	116.9245042	1.441778048	10737.44507
169.9018003	194.7490655	183.8262211	1.29810699	26540.23724
156.6612	194.1908178	180.5146243	1.250075678	25592.6151
171.8250125	182.6473013	173.85198	1.103058815	23738.27538
59.08063833	74.8240655	70.70929375	1.4375	3926.837054
90.45911873	106.6544511	102.0175406	1.350826605	8174.093103
120.10692	149.0189919	134.5942424	1.456521739	14227.96689
57.44244	66.91288049	64.34642859	1.136363636	3251.911935
78.3306	85.71925199	82.65185859	1.094949151	5365.313822
179.0881849	200.4529983	193.5557047	1.134020619	29424.0082
101.82978	120.9069864	114.6000275	1.295553655	10314.76469
134.7777062	167.3841483	156.7599775	1.342474822	19300.13142
75.71958	86.81141331	83.33170184	1.212448746	5453.940352
70.49754	79.8412549	76.14712118	1.212491511	4554.040194
67.74664459	79.9906528	75.57500848	1.349518966	4485.86594
121.8538166	151.7110562	143.3692809	1.393939394	16143.66344
107.05182	127.9738781	121.8681624	1.317073171	11664.61493
73.85079791	84.15128896	80.9540785	1.298678065	5147.156208
96.60774	105.7572351	102.1875699	1.12962963	8201.362805
112.87466	147.4748788	136.1013601	1.47997401	14548.38589
48.00301864	59.99741541	55.900605	1.5	2454.273159
126.6383837	164.0484303	155.0059256	1.508430226	18870.63362
49.60938	58.81483079	56.13304095	1.169577969	2474.725435
224.4955158	248.1517092	240.1486058	1.163233414	45294.97463
102.2233765	116.0182809	111.917609	1.281563079	9837.54491
52.58530245	72.8283635	67.11953463	1.666365451	3538.243804
101.5448471	117.9138468	111.6458226	1.290909091	9789.822932
138.3301565	150.6977213	146.1574861	1.117647358	16777.68401
118.1612767	128.0077443	121.974955	1.125	11685.0672
105.8039734	139.5500171	129.7006475	1.455183055	13212.1705
106.7037755	111.0337555	108.1307103	1.070168309	9183.072068
111.5307301	149.7320306	136.9279586	1.597097796	14725.63895
65.2755	71.59583623	69.15778214	1.166666667	3756.401418
143.3052369	156.4892532	146.6318322	1.118961058	16886.76282
137.4173303	181.4019221	164.5141709	1.520616072	21256.73252
39.1653	44.30698037	42.18345898	1.083333333	1397.572215
147.8716209	169.2713927	161.5055667	1.28505312	20486.36345
88.6209575	133.8819606	123.4251939	1.791666667	11964.58165
88.44557105	100.2364738	93.86383169	1.219158714	6919.686822
130.551	169.4081137	157.9734789	1.48	19600.09814
150.8364955	198.6099346	183.5190366	1.438918619	26451.61071
67.88652	73.24529657	70.70929375	1.136188376	3926.837054
91.3857	99.02618667	95.55933695	1.038965066	7171.931563
105.238153	136.9041115	128.7265773	1.51764257	13014.46517
84.9284176	95.73734793	91.57012794	1.217391304	6585.632975
73.10856	80.63692335	76.94093243	1.044743009	4649.48415
152.6905941	174.178733	166.8716029	1.294837486	21870.30081
122.71794	145.3938822	139.0353922	1.257215244	15182.40646
117.4959	131.7329628	124.1963898	1.23594247	12114.56501
149.5478658	186.5891234	177.9722084	1.354451255	24876.78543
164.2910578	177.7837182	170.9061898	1.146067416	22940.63661
162.7137974	205.9860581	191.7308356	1.386984249	28871.79674
86.77468755	110.9212998	102.9492269	1.429371592	8324.076463
46.99836	53.99490312	51.62195472	1.068965517	2092.94961
93.99672	100.374602	97.18062895	1.067015382	7417.358879
70.15825802	74.38144376	71.86604428	1.097760589	4056.368137
104.4408	117.7036501	113.6110941	1.147747709	10137.51163
110.3079144	124.4466649	119.4219173	1.174954554	11201.03
104.4408	108.9872835	106.2274934	1.040095518	8862.653073
81.66195499	95.85876955	91.42782774	1.300700332	6565.180699
85.30557709	90.99559671	88.04222049	1.094825441	6087.960918
159.7298204	181.8897825	172.5740999	1.183487365	23390.58669
158.9862919	214.9588878	196.7801872	1.644173176	30412.53489
174.93834	200.820608	184.4625854	1.289976437	26724.30773
91.3857	110.0972527	105.0772779	1.351334184	8671.76516
114.4687368	151.8920557	142.2447985	1.451612903	15891.4187
164.3180254	188.5352597	176.3553592	1.260573464	24426.83535
99.69857718	119.8237976	113.3816537	1.37037037	10096.60708
120.1917573	140.6243893	134.2390693	1.313275532	14152.97521
57.23077612	68.88155799	64.27894411	1.430337014	3245.09451
96.00603729	102.5652393	98.15823647	1.069135619	7567.342239
136.6239761	165.886554	157.3127295	1.296422044	19436.47993
134.0993248	153.7165115	145.2937868	1.277004686	16579.97867
121.8538166	148.5392611	142.0921589	1.339299286	15857.33157
119.9954223	152.0122914	142.4886818	1.461583905	15945.95811
96.60774	107.0851598	102.7804576	1.162162162	8296.806761
51.67966683	57.64829243	55.19742474	1.237680175	2392.91633
138.38406	156.5565472	149.3591452	1.167425775	17520.78338
143.6061	159.8007794	154.2199433	1.17935011	18679.74571
151.43916	184.5837836	168.5279373	1.344827586	22306.61604
66.46571812	73.29110979	70.34005209	1.222222222	3885.932501
79.9726773	101.5354859	95.55933695	1.441884778	7171.931563
84.9284176	91.64506838	88.09150245	1.117460588	6094.778344
70.49754	75.25717382	72.46744425	1.06449977	4124.542391
107.05182	118.3738837	113.840072	1.090523108	10178.41618
167.10528	177.045434	171.2360024	1.108173897	23029.26314
86.16366	98.87463498	94.18694394	1.184009849	6967.4088
141.8962218	158.3354594	152.8915327	1.177124487	18359.32671
41.77632	48.61582111	46.30349089	1.076923077	1683.904084
113.9447326	141.2226524	128.3889775	1.432498669	12946.29091
115.9690997	148.594574	138.5663633	1.474069528	15080.14507
111.8772217	139.2218016	132.6780968	1.394670314	13825.73879
95.69261898	110.4944047	105.6950215	1.229188249	8774.026542
78.3306	90.45565186	87.34935357	1.139776365	5992.516962
80.94162	87.04204826	84.16089342	1.096774194	5563.019159
145.6915431	168.2904593	161.290441	1.284420472	20431.82404
89.7867124	102.6332685	96.59830143	1.203977818	7328.732348
147.7015958	164.2542902	156.4828693	1.247324518	19231.95717
52.2204	58.6054537	56.05566939	1.048689109	2467.908009
131.0851663	166.0209465	154.7817665	1.535211268	18816.09422
91.20212254	111.6237422	106.023013	1.341125644	8828.565945
191.918407	216.3176574	209.2231526	1.171117898	34380.2765
91.3857	129.4563133	117.4060581	1.571428571	10826.0716
134.7777062	159.8616519	153.3167441	1.309959932	18461.58809
124.4767445	142.5828606	136.3243989	1.25968179	14596.10787
202.803199	275.5286603	255.8296818	1.585411246	51403.38782
123.7000865	130.6594118	125.9660043	1.105122064	12462.25371
80.94162	88.12344057	85.18603345	1.110153981	5699.367668
98.54913783	114.6431087	108.8507895	1.285996359	9305.785726
97.596708	108.1375385	102.8226759	1.136080392	8303.624186
54.83142	62.69835466	60.16352659	1.058823529	2842.866409
93.99672	105.4386829	101.0772667	1.138888889	8024.109743
69.40165542	78.06061009	74.1839385	1.199633473	4322.247729
83.55264	95.36438437	91.57012794	1.113762078	6585.632975
127.3926264	155.0080399	145.2041454	1.422669037	16559.52639
69.50466027	79.37517183	75.11418096	1.29464369	4431.326536
96.00603729	103.9240101	99.47585565	1.140956815	7771.865002
88.6209575	112.6914058	106.3907948	1.416666667	8889.922774
167.7025464	197.2586892	189.4307566	1.297113042	28183.23677
60.92690828	78.85706695	72.16737073	1.575803361	4090.455264
186.5605285	211.4272385	199.0825576	1.25298115	31128.36456
87.51198881	105.4267762	99.82428353	1.37051519	7826.404406
93.99672	102.7709333	100.0414347	1.16721833	7860.491533
104.4408	119.5957244	114.5242589	1.1	10301.12984
92.15657322	121.2155377	112.3819994	1.570198054	9919.354016
130.3214776	139.6212647	130.434745	1.062789389	13362.15386
147.8601533	173.9959528	166.246223	1.28750483	21706.6826
127.1012772	154.0854077	146.3948513	1.411458592	16832.22341
151.43916	185.5900999	174.0515805	1.344827586	23792.81479
75.71958	83.41346848	79.92896051	1.151266727	5017.625124
49.60938	54.8742735	52.3731625	1.178571429	2154.306439
88.6209575	107.359111	100.0414347	1.334760395	7860.491533
152.425914	175.7813146	165.9849527	1.251845304	21638.50835
90.46722744	108.0282201	103.1598003	1.306122449	8358.16359
180.16038	207.5722294	200.4729371	1.2667392	31564.67979
79.38960776	111.6100193	102.8648769	1.581395349	8310.441612
123.7000865	151.1078494	143.1268981	1.343283582	16089.12404
129.2388963	144.6860774	137.5288694	1.229394847	14855.17003
79.62121645	97.78044083	93.07446069	1.382389372	6803.79059
109.6384673	126.2054576	116.1050168	1.270672053	10587.46171
75.50315949	85.17417574	81.27511378	1.250227727	5188.06076
144.20084	163.4196503	155.6206982	1.201344191	19020.61698
165.5790418	184.5010145	178.0940988	1.15582044	24910.87256
136.595036	159.6925156	149.3010175	1.282561783	17507.14853
195.7046145	220.5012138	212.4549869	1.254716981	35450.61229
73.10856	78.49889656	75.46006544	1.042266811	4472.231089
115.8483268	143.6743892	132.547186	1.336380516	13798.46909
94.15976734	120.2925522	111.0611834	1.392156863	9687.561551
137.7523007	153.485485	142.4582192	1.175165925	15939.14068
50.96570342	68.56664766	62.77593417	1.617164555	3095.11115
87.76718501	106.7721694	100.5175161	1.2932828	7935.483213
129.2388963	174.2011832	164.3822112	1.6	21222.6454
107.7878658	127.0035516	117.3321015	1.333212849	10812.43675
162.1811045	197.5220046	185.7287728	1.397872562	27092.4487
54.83142	63.40911625	61.02304909	1.177535531	2924.675514
75.71958	90.67628301	86.65094662	1.277140638	5897.073006
140.99508	161.7113748	153.1184591	1.154691286	18413.86611
52.2204	72.74504358	67.05484109	1.605077152	3531.426378
120.10692	129.0130582	125.8970762	1.125057163	12448.61885
54.83142	64.30673138	61.65982858	1.19047619	2986.032343
102.769385	126.5846801	117.0728856	1.448209752	10764.71477
117.5367033	129.5720106	123.1788009	1.138682891	11916.85967
135.9561698	154.6558145	147.6053567	1.240376275	17111.73786
107.083657	119.2534661	115.4301999	1.155172414	10464.74805
79.45283538	90.92997673	84.57244059	1.218334083	5617.558563
156.6612	177.7706402	167.6500472	1.216666667	22074.82358
106.9374893	129.595851	120.6512398	1.388923309	11432.82246
73.10856	80.43225829	77.05366646	1.152607861	4663.119001
83.55264	89.87839223	87.49828693	1.03177956	6012.969238
161.88324	193.378177	181.4498774	1.281951831	25858.4947
91.3857	104.6073014	100.0848084	1.135740023	7867.308958
140.99508	153.3834991	146.1277884	1.077668221	16770.86658
54.83142	61.00669329	58.62904914	1.09897607	2699.700474
117.4959	133.8945809	127.4048794	1.222222222	12748.58557
79.38960776	100.7838145	95.74083633	1.372093023	7199.201265
92.15639599	106.4145592	102.6114107	1.289597525	8269.537059
39.1653	43.96812359	41.87366194	1.130434783	1377.119939
151.43916	165.7370404	161.048081	1.166666667	20370.46722
41.77632	51.79220476	49.12331376	1.1875	1895.244272
96.98178426	105.8087101	102.2724786	1.185635548	8214.997656
104.4408	110.8431841	107.8091312	1.121935073	9128.532665
117.4959	131.3511384	124.8238243	1.155555556	12237.27867
67.88652	84.55445756	80.30815798	1.269230769	5065.347102
187.99344	226.9646724	209.0986521	1.347222222	34339.37194
97.85230723	124.8831691	117.590746	1.433962264	10860.15873
65.2755	74.04083538	71.13765341	1.114772848	3974.559032
145.8553259	169.1202032	159.1231884	1.265822785	19886.43001
138.38406	159.5067337	149.3591452	1.215329999	17520.78338
99.69857718	116.3261922	111.5680477	1.259259259	9776.188082
96.00603729	123.7943791	115.3549765	1.5	10451.1132
99.21876	123.1092881	116.4782258	1.342105263	10655.63596
83.06562088	89.51933558	87.10056538	1.153256181	5958.429835
44.38734	61.63385149	57.50793135	1.470588235	2597.439093
109.66284	125.1732816	119.1672473	1.071428571	11153.30802
104.4408	120.3778429	113.5728862	1.136137876	10130.6942
131.4605573	144.0787386	139.3160516	1.176366263	15243.76328
109.5214736	135.4020178	128.0843769	1.433852054	12884.93408
177.54936	202.4569213	194.6736284	1.205882353	29764.87947
163.0041693	176.8794934	171.4892728	1.109049239	23097.43739
102.6889125	127.0840379	117.5538317	1.455452059	10853.3413
116.3150067	131.6628252	127.1320635	1.142857143	12694.04617
66.46571812	79.28385471	75.74709601	1.333333333	4506.318216
93.99672	101.4918209	98.51132479	1.120967708	7621.881642
49.84928859	70.08875567	64.27894411	1.705827352	3245.09451
88.6209575	105.1267226	100.6469656	1.212059791	7955.935489
151.2051525	217.8284805	199.8441199	1.772213671	31366.97445
67.88652	78.02798338	75.22965248	1.192307692	4444.961387
101.5448471	108.3935796	105.242364	1.091448473	8699.034862
52.2204	60.88818403	58.03381495	1.125	2645.161071
140.99508	186.2257537	170.0150527	1.592592593	22702.02672
158.5609383	171.4779475	166.063377	1.159090909	21658.96062
159.27222	181.7384562	174.4998468	1.2265711	23915.52844
125.5317793	137.7195268	133.655841	1.186383433	14030.26156
57.44244	65.0119636	62.22038401	1.090909091	3040.571746
94.15976734	101.8934678	97.2252789	1.095365661	7424.176305
122.9845888	135.3545756	129.197735	1.15840447	13109.90912
158.7792155	180.9743929	171.565181	1.179690844	23117.88967
46.99836	60.34004363	57.12933651	1.333333333	2563.351966
78.3306	85.5173878	82.86163521	1.099105476	5392.583523
70.49754	82.40478098	79.21992126	1.225479785	4928.998593
101.82978	114.3596417	110.0010029	1.189745283	9503.491064
100.9144443	121.2746019	115.5429431	1.32197115	10485.20033
148.82814	164.3565191	153.2601174	1.114433433	18447.95324
81.2358777	94.84981893	90.04066542	1.272727273	6367.475361
122.71794	134.9658477	130.7670634	1.110348955	13430.32812
86.04518819	100.7206964	95.55933695	1.25705453	7171.931563
80.94162	95.29750875	92.13713106	1.225806452	6667.442081
88.18117167	97.33865342	94.37108281	1.134080446	6994.678502
123.9616933	140.1596321	132.3833654	1.25804037	13764.38196
90.22751221	113.483415	107.8091312	1.390690828	9128.532665
70.49754	83.19422783	78.72530714	1.233411063	4867.641764
103.3911171	110.3985571	107.0009554	1.107142857	8992.184156
126.5248224	153.5996169	145.1144486	1.362738446	16539.07412
100.7274812	138.4008148	127.3708094	1.616944646	12741.76815
104.5514225	114.6144896	106.5131066	1.211602104	8910.375051
52.2204	63.53484001	60.52314442	1.2	2876.953536
77.13053651	88.76131625	84.36691795	1.264334828	5590.288861
54.83142	72.63747543	67.82709121	1.442141688	3613.235483
60.05346	81.50888561	76.31791867	1.535205362	4574.492471
33.94326	38.92789835	36.91603797	1	1070.335794
113.9952862	129.4213208	124.1963898	1.215261371	12114.56501
151.3499294	168.4859589	163.4555102	1.209872942	20984.03551
83.55264	91.20428782	88.53380566	1.065794143	6156.135173
65.2755	81.41907023	76.71496738	1.477112873	4622.214449
135.77304	160.0470304	151.8090004	1.307692308	18100.26454
95.24526601	105.5871588	99.69376578	1.168518281	7805.952129
91.3857	114.8013864	108.7710161	1.342857143	9292.150875
80.00294513	84.61656617	81.86040858	1.093757799	5263.05244
112.27386	121.5842682	117.6276488	1.066634027	10866.97615
88.87547744	106.2377872	100.2581156	1.298971631	7894.57866
125.5358083	142.3069694	135.04493	1.238870233	14323.41085
127.3926264	167.2582876	152.7779432	1.550724638	18332.05701
112.27386	122.5603765	116.9616172	1.149059238	10744.26249
88.3248027	123.3439603	111.5291399	1.723823472	9769.370656
99.34345429	118.1834253	112.0726196	1.286094305	9864.814612
60.05346	69.0190945	65.94534136	1.130434783	3415.530146
155.293752	189.5108653	180.4905798	1.416735929	25585.79768
83.55264	96.16159464	93.167675	1.15625	6817.42544
142.5359181	176.3204055	164.8830963	1.380993703	21352.17648
98.33082869	112.2898871	104.9119319	1.225181173	8644.495458
127.0493401	150.1699465	140.0307366	1.364389276	15400.56407
82.93781478	88.51341875	84.93090849	1.111048547	5665.280541
127.93998	144.1464118	138.4096672	1.213548252	15046.05795
107.80737	130.6942832	121.5115091	1.325510739	11596.44067
73.85079791	81.23843864	78.06094668	1.17652348	4785.832659
106.0785562	127.5064623	118.6196847	1.296244068	11051.04664
125.32896	139.7492143	132.3177803	1.230090405	13750.74711
134.3622266	169.2599957	155.453274	1.458063209	18979.71243
91.3857	99.26378953	95.55933695	1.057142857	7171.931563
95.77875871	102.3907138	99.08240972	1.118308686	7710.508173
102.8981484	116.6936361	111.2954076	1.188960581	9728.466103
86.08325604	111.4329175	102.6959689	1.525230359	8283.17191
60.05346	71.05611534	67.82709121	1.158672274	3613.235483
215.6498439	230.6365667	221.2413527	1.08486537	38443.46206
139.7194767	159.3107132	150.9488858	1.260706206	17895.74178
110.915457	137.0785327	131.2970232	1.400789196	13539.40692
75.71958	90.31091515	86.75106328	1.206896552	5910.707857
64.61944817	80.74723821	76.20409621	1.459459094	4560.85762
83.55264	97.10593741	93.53960332	1.246384653	6871.964844
83.08214765	111.2401995	104.0395547	1.488888889	8501.329524
78.73754087	90.98514879	87.29965265	1.267166522	5985.699537
148.8790313	164.2329681	155.0339227	1.169431234	18877.45104
62.66448	69.47095964	67.31324221	1.083333333	3558.69608
94.15976734	114.0830896	108.8109101	1.31372549	9298.968301
102.2278154	117.779011	110.2374797	1.282426876	9544.395617
67.88652	73.00254616	70.15470249	1.135135135	3865.480225
46.1567487	51.69788984	49.21158573	1.28	1902.061698
67.88652	73.97403122	71.32044853	1.09231304	3995.011308
100.4103664	115.4980992	109.1295372	1.200787206	9353.507704
110.4831137	137.2974551	126.206956	1.354584955	12509.97568
128.7988853	153.2531677	145.472904	1.198998531	16620.88322
123.7000865	146.6991855	138.6289922	1.253731343	15093.77993
133.1471977	153.4248544	146.008937	1.299740198	16743.59688
114.88488	123.4479184	119.8572356	1.158730159	11282.8391
118.1612767	130.0942689	125.7591068	1.1875	12421.34915
156.9329456	181.807673	172.9258308	1.223529412	23486.03064
73.10856	83.67738201	79.32941672	1.142857143	4942.633444
59.46885708	73.96534745	69.84469345	1.429162906	3831.393098
105.049622	114.6408684	111.0611834	1.136344399	9687.561551
73.10856	87.43048485	83.95436331	1.25	5535.749458
82.89090733	86.40030847	83.43580144	1.05381157	5467.575203
136.4776886	158.0351409	147.6641519	1.239033501	17125.37271
128.2667896	149.9770321	143.7320886	1.250731756	16225.47255
74.21911503	82.17357338	79.11027426	1.220015715	4915.363743
83.55264	91.83598003	88.53380566	1.097105329	6156.135173
87.35139715	110.6890698	103.8725569	1.43993177	8474.059822
233.0146711	272.6335978	259.5351104	1.271875882	52903.22142
104.4408	129.8008672	122.2947734	1.330825369	11746.42403
86.29518386	107.4726987	102.7382219	1.418224625	8289.989336
190.60446	214.2594009	201.2076685	1.219178082	31796.47225
86.16366	91.24244766	88.58281414	1.100137358	6162.952598
86.16366	98.15035396	93.72501401	1.180330197	6899.234546
98.96937727	131.4729235	119.6397744	1.553661063	11241.93455
91.09079419	121.1731674	113.7637972	1.521236882	10164.78133
139.5125252	163.3137502	156.5660533	1.250913907	19252.40944
130.5890213	152.2935204	144.5450764	1.329763589	16409.54304
145.7703857	164.7958209	159.6949392	1.226484689	20029.59594
117.4309902	136.4897081	130.8334257	1.203528876	13443.96297
79.6950258	106.5281637	97.35910592	1.606779756	7444.628581
54.83142	64.91740907	62.15059107	1.236714042	3033.754321
161.88324	172.2370807	163.508606	1.123595506	20997.67036
121.8538166	133.6979494	125.7591068	1.123059299	12421.34915
140.9577033	157.1826161	149.6204404	1.203703704	17582.14021
85.37619144	99.71577481	92.60698179	1.260484247	6735.616335
215.1792884	236.7817736	221.7703811	1.164385813	38627.53255
39.1653	47.44047899	44.97210524	1.133333333	1588.460128
57.44244	67.19157676	64.74985842	1.214268553	3292.816488
88.77468	100.5451723	97.58174308	1.176605575	7478.715708
198.9212179	228.9126218	213.0465858	1.317506014	35648.31763
117.6088304	146.0053309	136.0694676	1.435088456	14541.56846
68.1399963	104.3171872	94.09473937	1.867935371	6953.773949
95.20135842	102.5323197	99.69376578	1.136274926	7805.952129
67.88652	82.31056712	77.50296278	1.272672058	4717.658405
66.46571812	75.4646287	72.22748517	1.277777778	4097.27269
136.6239761	145.5761125	140.1546576	1.109355399	15427.83377
111.3676531	145.1215864	134.6909453	1.526806744	14248.41917
117.4959	133.9545892	127.8809067	1.22831308	12844.02953
108.8965157	120.2088826	115.4677932	1.148950846	10471.56548
96.60774	107.9232867	103.4119224	1.189189189	8399.068143
107.05182	113.9620345	106.5131066	1.061057573	8910.375051
194.3592394	235.5756416	221.4570353	1.401477258	38518.45374
84.9284176	111.8642468	104.7877513	1.456521739	8624.043182
152.7478158	167.8463946	163.1631743	1.209877198	20909.04383
112.27386	123.4787267	115.3173465	1.142828078	10444.29577
75.69706786	98.60257896	92.60698179	1.512195122	6735.616335
80.16969096	94.40443368	89.12012866	1.294017751	6237.944278
66.46571812	74.83157915	71.86604428	1.194444444	4056.368137
117.4959	125.9121433	120.4352124	1.097889252	11391.91791
86.16366	91.73328462	89.21747454	1.092640077	6251.579129
91.3857	106.5712021	99.60665893	1.201868651	7792.317278
149.5478658	172.6917949	166.0372396	1.296296296	21652.1432
72.97790315	87.58457034	84.0576918	1.338660614	5549.384308
117.4959	128.3515505	123.8113923	1.104533221	12039.57333
132.1624508	182.8987371	166.533147	1.671723806	21781.67428
137.3817374	191.6609351	177.2880733	1.605811762	24685.89752
99.69857718	116.749119	110.9829988	1.265563447	9673.9267
110.2656107	123.7717035	119.7123054	1.172432124	11255.5694
125.32896	135.1702283	127.3708094	1.105867571	12741.76815
136.6239761	166.6177212	159.1504612	1.353029451	19893.24744
78.3306	89.82868307	87.10056538	1.187083994	5958.429835
88.77468	102.0333893	97.80387345	1.187040427	7512.802835
237.60282	259.7137894	249.6476486	1.187371526	48949.11466
60.05346	68.65986466	65.68155894	1.184577198	3388.260444
99.21876	125.386948	118.3632886	1.359288117	11003.32466
143.2690189	157.8123984	148.2508215	1.057483865	17261.72122
101.82978	114.3748062	109.0897597	1.138287887	9346.690279
110.2922189	142.6254373	132.2193418	1.483939186	13730.29484
100.6540448	135.7944543	125.8970762	1.561469414	12448.61885
73.10856	79.16489219	76.71496738	1.095580606	4622.214449
147.4540805	197.6312682	182.4992808	1.487104615	26158.46141
65.2755	77.32794823	74.30085573	1.24	4335.88258
66.12904606	79.41532453	74.88270374	1.364405483	4404.056834
119.5724487	134.2417484	128.9287128	1.18988182	13055.36972
88.77468	100.0556342	97.00182359	1.173380231	7390.089177
89.97040684	96.93814251	93.21424719	1.163265306	6824.242866
99.00852041	128.7792801	119.7123054	1.575877114	11255.5694
139.3626139	174.5923826	161.8545362	1.46650977	20574.98998
131.0851663	162.907456	148.6601126	1.451258789	17357.16517
149.5478658	188.0601583	177.8746359	1.432098765	24849.51573
109.66284	128.7910806	120.8668812	1.195349146	11473.72702
152.9541959	176.5155758	165.2511981	1.169491525	21447.62044
107.05182	116.8286941	113.9162957	1.101239039	10192.05103
104.7763903	115.9067858	112.4592114	1.165687227	9932.988867
98.01767972	115.5092764	111.1002551	1.270045209	9694.378976
88.77468	120.9931471	113.5346655	1.558823529	10123.87678
137.8902487	168.0482081	160.3729373	1.336323779	20200.03158
129.748693	140.4035583	136.0056601	1.106251418	14527.93361
193.0565459	230.241152	213.9207727	1.334277527	35941.46692
79.84321746	104.5470562	97.00182359	1.589498019	7390.089177
203.65956	247.2378407	233.3101636	1.41025641	42752.07494
128.1557353	166.777825	153.514773	1.405161895	18509.31007
107.6116871	138.4898394	129.4661981	1.456286915	13164.44853
86.16366	100.6589783	95.74083633	1.164066648	7199.201265
86.16366	96.06240433	93.12107951	1.151515152	6810.608015
88.6209575	95.32440111	91.42782774	1.071817355	6565.180699
148.8308758	170.2869839	164.9094166	1.214581766	21358.9939
93.04917367	116.3701177	108.4513357	1.404647025	9237.611472
111.3202066	125.6028426	119.8210195	1.191383324	11276.02168
134.7777062	155.5851502	148.5432874	1.192644931	17329.89547
119.2305637	150.9812531	141.4185875	1.485484589	15707.34821
138.1424184	185.5020184	173.926857	1.580993054	23758.72766
99.69857718	110.4750782	107.0009554	1.166666667	8992.184156
103.3841319	133.8222411	125.1710401	1.565602022	12305.45292
83.55264	94.24050018	90.56933147	1.189622588	6442.467041
72.9894033	94.44603785	88.18998376	1.488541969	6108.413195
101.5448471	110.0256444	104.6634233	1.127272727	8603.590906
114.88488	148.1989021	136.1332452	1.506708307	14555.20332
124.708976	150.0943245	144.2144124	1.337707917	16334.55136
104.4408	115.547302	111.2954076	1.073074134	9728.466103
75.71958	84.14503579	80.63176503	1.088888889	5106.251655
85.86836006	105.1061173	100.0848084	1.391057543	7867.308958
68.31198807	79.36532212	75.86160416	1.250305608	4519.953067
93.8110907	104.3656857	98.20244194	1.230836188	7574.159664
122.1449302	152.2618042	140.4639819	1.43300475	15496.00803
116.9242225	136.0162991	130.234947	1.308261862	13321.24931
148.82814	163.4083401	155.5649102	1.201631506	19006.98213
96.00603729	115.5867532	109.4472367	1.288461538	9408.047108
96.58517694	110.7826539	106.023013	1.245283019	8828.565945
148.9004662	198.6490272	183.4953857	1.555763192	26444.79328
169.0690116	191.1249892	185.6352773	1.18632389	27065.179
146.21712	176.8027536	169.861817	1.321428571	22661.12216
159.4941449	182.9058689	174.2260433	1.26119288	23840.53677
114.88488	133.7520452	128.2198443	1.263162535	12912.20378
105.8907487	130.0283926	122.8612837	1.377301395	11855.50284
104.7277959	127.6745533	119.3128396	1.417094271	11180.57772
82.50440212	89.44229077	85.99734732	1.099706861	5808.446475
64.41071177	81.20004985	75.8043717	1.496517545	4513.135642
130.551	146.8605248	142.3058085	1.211410791	15905.05355
107.4749255	157.9859224	145.6815956	1.75361397	16668.6052
116.3150067	132.2870106	123.21403	1.238095238	11923.6771
77.98638708	91.47386262	88.18998376	1.262786027	6108.413195
73.50062261	86.77258498	82.86163521	1.303744848	5392.583523
88.77468	101.9677466	96.37339239	1.233249403	7294.645221
150.8248364	160.5932137	150.5169854	1.109324636	17793.4804
108.9299269	125.8647829	119.7485544	1.28241418	11262.38683
134.7777062	146.5237322	138.1585837	1.082191781	14991.51854
96.00603729	105.0914963	100.9913531	1.155517144	8010.474892
143.6061	157.0286524	152.0089935	1.148359328	18147.98652
96.60774	113.6548299	107.7285865	1.34300715	9114.897814
115.5232792	142.3946382	134.9484808	1.306385736	14302.95857
57.44244	71.86926548	68.59064725	1.272727273	3695.044589
179.7316347	208.591794	199.8875501	1.310729759	31380.6093
154.05018	177.034961	168.3991228	1.254237288	22272.52891
73.85079791	79.02920923	75.97593972	1.069348913	4533.587918
117.3031912	135.9720787	129.130532	1.167629458	13096.27427
121.8403229	127.5844932	123.9865394	1.088349269	12073.66045
120.10692	132.8196246	125.8970762	1.152173913	12448.61885
184.2980413	210.5393699	200.2996675	1.2	31510.14039
270.6798225	307.4593013	291.3929814	1.272789822	66688.05566
171.256659	222.5360834	207.5779144	1.523112025	33841.69989
121.4995303	136.5628634	129.4326706	1.230562972	13157.6311
169.5586644	189.1632616	179.0419963	1.208955224	25176.75215
95.40088905	103.7216309	100.2148169	1.121184546	7887.761235
86.77468755	108.8116023	103.0756226	1.446808511	8344.528739
162.4347124	185.1078001	176.7486808	1.123112572	24535.91416
91.95478341	118.7440271	109.0499677	1.530981983	9339.872853
178.7344767	199.3709644	185.8222213	1.170956442	27119.7184
83.08214765	99.11728385	94.37108281	1.311111111	6994.678502
80.0605227	88.53752987	84.87979148	1.227272727	5658.463116
70.49754	81.53278473	77.78245508	1.170410857	4751.745532
101.5448471	112.0755527	109.1295372	1.2	9353.507704
135.77304	168.0873547	159.6949392	1.365384615	20029.59594
60.05346	66.76489461	64.21138871	1.147058824	3238.277084
83.55264	94.69669389	91.66487202	1.187290228	6599.267826
169.8709775	190.340917	183.6845075	1.126268556	26499.33269
111.2283143	128.2195625	121.225431	1.285140235	11541.90127
138.38406	151.1067069	140.6801042	1.150943396	15543.73
39.1653	45.63030836	43.50042545	1.077730016	1486.198746
102.268464	140.3115491	128.1859909	1.72924159	12905.38636
90.46722744	112.0781292	101.6766289	1.469387755	8119.5537
94.15976734	113.6208309	105.8591443	1.411764706	8801.296244
107.688402	134.6365235	126.5846678	1.460441192	12584.96736
126.6112782	150.0426859	143.1268981	1.331127449	16089.12404
117.4959	133.2629851	128.8613696	1.208562029	13041.73487
67.88652	78.79196423	75.74709601	1.196681251	4506.318216
68.31198807	74.90409405	72.3475642	1.189189189	4110.907541
118.1612767	141.2827859	134.9806382	1.34375	14309.776
112.7850877	155.9295927	143.4903187	1.70194121	16170.93314
148.3547769	180.5067477	165.5398467	1.460988472	21522.61212
94.60649464	117.4222007	111.139313	1.424808212	9701.196402
133.16202	137.5273778	133.2330328	1.038671539	13941.63503
162.1496622	198.6109194	186.7541339	1.395835171	27392.41542
77.54333781	90.4859306	87.05072242	1.249415178	5951.612409
168.7315093	190.6214367	180.7068657	1.217986236	25647.15451
105.237387	140.8718775	127.1320635	1.578947368	12694.04617
86.16366	91.04108593	87.05072242	1.078123217	5951.612409
125.5463565	132.1006138	127.4729921	1.07907569	12762.22042
180.16038	220.2504867	202.8189883	1.347826087	32307.77916
109.7787538	137.1414875	128.1182572	1.403302403	12891.75151
127.0772507	162.9549422	151.8375869	1.358510013	18107.08197
33.94326	38.92789835	36.91603797	1	1070.335794
157.1399931	180.6007684	172.8756273	1.311748232	23472.39579
161.3913598	194.5162485	186.3586405	1.241886362	27276.51919
101.82978	116.6287695	113.1900982	1.187454737	10062.51995
88.6209575	114.904651	108.6512462	1.416666667	9271.698599
174.2040775	206.6940959	195.9845767	1.306605899	30167.10757
129.6625662	137.8668572	132.547186	1.080596561	13798.46909
123.7000865	167.2152532	149.3010175	1.649399753	17507.14853
82.26948624	94.26423044	90.18515442	1.223870673	6387.927638
65.2755	71.83624831	69.47085655	1.135135135	3790.488545
140.0072417	166.8484776	160.4270533	1.381709888	20213.66643
135.77304	156.9805455	151.3795539	1.173076923	17998.00316
151.43916	183.3699545	169.989523	1.396747407	22695.20929
86.77468755	108.3536337	102.8648769	1.361702128	8310.441612
70.15825802	76.87049193	73.83207594	1.147526639	4281.343177
101.82978	109.3734549	105.8181374	1.133876728	8794.478818
132.6412909	169.4394924	158.5767473	1.552144631	19750.0815
182.7714	216.9003355	203.5026018	1.3018174	32525.93678
96.00603729	108.8188584	104.2479257	1.230769231	8535.416651
75.69706786	82.16980915	78.55974374	1.07405119	4847.189488
94.15976734	112.2324786	107.3653874	1.37254902	9053.540985
107.4474666	130.5420216	123.9515297	1.377178565	12066.84303
133.4345692	145.9194738	140.2475265	1.152365787	15448.28605
101.5448471	126.3225577	120.1465715	1.309090909	11337.37851
65.2755	78.81810604	74.94064007	1.204671433	4410.87426
243.3042682	302.2508546	281.8995821	1.431587337	62413.52991
114.6137689	142.8129374	131.3631179	1.376758809	13553.04178
104.4408	124.2746799	115.3549765	1.225	10451.1132
106.6252959	121.1569941	115.2420495	1.142148568	10430.66092
131.0851663	159.182235	151.8661681	1.371419988	18113.8994
78.3306	83.36118666	81.06123153	1.117732418	5160.791058
80.94162	93.54300702	89.50887698	1.184648013	6292.483681
83.55264	98.77629367	94.41706142	1.25	7001.495927
83.55264	97.12797913	93.12107951	1.09375	6810.608015
120.0075466	156.0015316	146.9275208	1.353846154	16954.93707
83.55264	90.24365506	87.24992342	1.041666667	5978.882111
113.6247025	131.3036298	126.0004542	1.206182606	12469.07113
170.809617	191.4585484	182.8556555	1.209103025	26260.7228
36.55428	47.77933576	44.97210524	1.285714286	1588.460128
132.8603996	158.92388	152.4081924	1.307166267	18243.43048
122.9240868	159.9244562	149.5043656	1.5427897	17554.87051
120.3657392	153.1812892	141.4799538	1.455830937	15720.98307
81.97982636	100.6382898	94.27905833	1.392345698	6981.043651
83.08214765	102.5516049	97.80387345	1.355555556	7512.802835
49.60938	60.75710361	57.65867324	1.226545736	2611.073944
161.088323	199.9156627	187.1951672	1.432494387	27521.9465
105.6562383	138.5405916	126.7902181	1.55361017	12625.87192
52.2204	63.45743054	60.59481187	1.27501194	2883.770961
172.32732	194.4816894	183.329744	1.204443194	26397.07131
96.00603729	125.9336094	117.590746	1.461600596	10860.15873
171.6466979	193.3086518	186.3586405	1.217936606	27276.51919
114.88488	123.8043072	114.675746	1.129094913	10328.39954
129.8158879	155.5284621	146.6318322	1.326303313	16886.76282
179.1752939	188.009018	181.9276294	1.071960007	25994.8432
108.2812452	126.1421328	118.2165268	1.205845118	10976.05496
57.23436838	61.43948355	59.21830062	1.141146619	2754.239878
109.66284	123.8166381	118.1798079	1.085717128	10969.23753
99.69857718	135.754387	123.4955016	1.543989258	11978.2165
78.43314848	91.0567779	87.10056538	1.273569894	5958.429835
44.38734	52.67157513	50.25875803	1.117647059	1983.870803
65.2755	77.84113002	73.89083605	1.371673815	4288.160602
90.46722744	104.3260443	97.75948775	1.224489796	7505.98541
80.94162	85.90179403	82.59933118	1.051787121	5358.496396
108.9299269	136.1522575	127.7790502	1.339921387	12823.57725
140.99508	154.2753547	149.9970633	1.12962963	17670.76674
65.2755	73.37459803	70.40172685	1.08	3892.749926
73.44699145	90.15522064	85.13506962	1.388417719	5692.550243
127.5022015	166.6001876	153.3450496	1.559188823	18468.40552
49.60938	54.96096161	52.53863894	1.063766559	2167.94129
183.0557591	202.4265058	190.2081462	1.151170737	28415.02924
57.44244	64.67312865	62.49877638	1.090909091	3067.841448
182.7807248	201.6046593	195.3635285	1.154707128	29976.21966
69.07966923	83.90638809	79.27468789	1.399663301	4935.816019
66.46571812	74.77010316	71.98672622	1.222222222	4070.002988
153.2404057	166.861795	161.1289082	1.11019718	20390.91949
118.1612767	142.4957653	134.7553753	1.359375	14262.05402
91.3857	102.916341	98.81924216	1.122662365	7669.60362
79.38960776	91.38792353	88.14075686	1.260370192	6101.595769
99.21876	108.8077953	105.736076	1.151617864	8780.843967
88.77468	96.00067393	91.71220736	1.108623866	6606.085252
140.1758929	161.0853059	152.3797129	1.305596075	18236.61305
78.3306	86.62948246	82.70435263	1.167401977	5372.131247
150.2407576	172.0201936	163.508606	1.325645632	20997.67036
75.71958	96.3612817	90.233266	1.379310345	6394.745063
158.7792155	191.1240855	180.0813309	1.39370157	25469.90145
182.7714	199.7745846	189.4765737	1.147510904	28196.87162
99.21876	106.3489945	101.3345703	1.088677598	8065.014296
120.10692	152.0588231	141.295775	1.434782609	15680.07851
172.5602446	234.5725188	215.8596713	1.67110283	36595.93976
54.83142	63.68544838	61.23604467	1.151740821	2945.12779
120.10692	151.4253854	144.3046686	1.391304348	16355.00363
130.275179	143.8980491	137.2129286	1.195415831	14786.99578
96.72759176	105.1391938	99.82428353	1.16713982	7826.404406
46.99836	54.10262646	51.87356606	1.113559636	2113.401887
198.3469303	217.2650923	206.5088365	1.171813809	33494.01119
164.9786176	193.4058022	178.8479654	1.354592829	25122.21275
114.4687368	126.8044264	122.0460982	1.225806452	11698.70206
176.9192185	220.4685057	206.4037269	1.472096407	33459.92406
57.44244	65.25643382	62.98300214	1.090909091	3115.563426
135.9898122	171.5109667	159.2322516	1.476199934	19913.69971
151.3941357	193.2181794	179.8642927	1.560972872	25408.54462
146.662134	176.6302655	167.701815	1.365887403	22088.45843
155.5137841	203.8412338	189.3161654	1.438833031	28149.14964
140.4334714	168.0811548	155.3974259	1.402773447	18966.07758
91.43962629	96.77867835	92.84101547	1.035345896	6769.703462
89.73151106	100.9350919	95.51390822	1.23605092	7165.114138
49.60938	59.97166672	56.9771942	1.164891435	2549.717115
57.23436838	64.55456945	61.94074042	1.258064516	3013.302045
184.6269948	208.6717598	197.0006199	1.286296248	30480.70914
164.6779238	182.0550411	172.7500549	1.151541649	23438.30866
88.15486257	100.4561468	95.65012969	1.164256308	7185.566414
120.0075466	130.0151717	124.4058862	1.104166667	12155.46956
97.85230723	110.8339316	106.5131066	1.245283019	8910.375051
110.3204796	136.0663379	129.7341057	1.255435709	13218.98793
91.3857	96.22660435	92.98115294	1.045118018	6790.155739
153.0693495	182.3817367	171.0077383	1.380952381	22967.90631
97.22148986	110.375534	104.0812622	1.21956441	8508.14695
171.4800208	204.5238252	185.6118961	1.388850632	27058.36157
105.8097672	133.169599	125.4135191	1.425986487	12353.1749
99.69857718	113.2059353	109.1693002	1.197176192	9360.32513
88.6209575	118.6168762	111.4902185	1.458333333	9762.553231
101.82978	119.2831447	113.9162957	1.154347245	10192.05103
107.05182	119.8337144	115.2043825	1.215872142	10423.8435
44.38734	52.9840709	50.34503922	1.255607952	1990.688229
87.68648657	111.3539067	102.6114107	1.40729581	8269.537059
84.62922028	101.8828175	93.95626286	1.330930755	6933.321673
70.15825802	81.84837809	77.61488047	1.331798321	4731.293256
146.1905893	159.6869751	152.9766696	1.146207312	18379.77899
111.2394376	141.1035853	130.8665943	1.37942018	13450.78039
107.083657	119.4284873	114.8270334	1.162855487	10355.66924
75.71958	80.48540364	75.91879346	1.050062706	4526.770492
91.3857	97.5324169	94.18694394	1.131287243	6967.4088
216.5913115	252.7219161	236.7815723	1.277642863	44033.75092
208.1979229	244.8608988	228.5933033	1.383735171	41040.90115
99.69857718	110.5388031	105.5306434	1.166666667	8746.75684
220.5073566	258.8055253	243.3620995	1.284428132	46515.29378
41.77632	47.98099259	45.9270335	1.073870482	1656.634382
71.37869835	92.3568012	84.77746499	1.494906233	5644.828265
102.0975558	134.4108429	124.4058862	1.389126437	12155.46956
163.5176211	176.1097413	169.861817	1.146428174	22661.12216
135.77304	145.1986354	139.4094791	1.090630474	15264.21556
138.2494124	174.7922861	163.3758341	1.469877356	20963.58323
114.4067567	121.7381667	118.0328181	1.088558293	10941.96783
83.08214765	88.25696403	84.93090849	1.044025738	5665.280541
96.60774	119.5569607	111.7235433	1.243243243	9803.457783
65.2755	70.61668528	68.08256138	1.12359394	3640.505185
168.3600937	212.8073857	201.0566198	1.486359378	31748.75028
62.66448	69.23339542	66.60022676	1.08543379	3483.7044
79.38960776	89.07413414	85.08407527	1.162790698	5685.732817
105.2090363	126.3505963	119.8210195	1.298245614	11276.02168
88.77468	96.58321978	93.58599043	1.09354955	6878.782269
130.551	136.9896573	131.6601332	1.08	13614.3986
159.2614738	215.0276083	198.5586552	1.574539381	30964.74635
130.551	157.543921	147.5759503	1.373598302	17104.92043
105.618393	131.8814682	119.6760454	1.437295556	11248.75198
41.77632	51.49623302	48.67955296	1.251929958	1861.157145
144.7507369	162.2904539	152.8063485	1.174705648	18338.87443
138.38406	147.152344	142.6408971	1.057849442	15980.04523
162.8151695	192.6753675	178.7265891	1.23366206	25088.12562
77.97039121	95.52348626	89.75098961	1.365430138	6326.570809
167.10528	204.4842797	191.8666063	1.375732138	28912.70129
174.5428153	186.4195774	181.8321794	1.112871394	25967.5735
168.579792	199.89169	185.6352773	1.353968674	27065.179
60.05346	65.96693651	63.18939156	1.147058824	3136.015703
75.69706786	87.92336276	82.33619152	1.317073171	5324.409269
120.10692	154.1325968	142.2753068	1.456937121	15898.23613
159.27222	191.3536163	176.084441	1.332582705	24351.84367
46.99836	54.68340259	52.53863894	1.111111111	2167.94129
187.8874439	224.0278811	206.7398895	1.360467927	33569.00287
99.21876	110.8622856	107.5269606	1.144458607	9080.810687
86.16366	120.9403884	111.80121	1.606060606	9817.092634
114.0355498	125.4985025	120.6512398	1.155264218	11432.82246
142.6244141	175.2514058	164.2765671	1.377169806	21195.37569
218.1839979	237.0767469	220.1991932	1.127985049	38082.13851
136.2166435	162.2431139	150.5458173	1.353555737	17800.29782
125.32896	141.6302234	132.8742212	1.21318005	13866.64335
93.99672	103.0817626	99.30118325	1.062111779	7744.5953
172.1477434	201.282486	187.7276634	1.313493872	27678.74729
129.7241302	137.7722098	133.6883093	1.091150977	14037.07898
57.06096768	69.39180198	65.87949478	1.402506854	3408.71272
57.23436838	63.98149175	61.02304909	1.225806452	2924.675514
86.77468755	115.7528711	107.324956	1.617021277	9046.723559
80.94162	105.59303	98.64340707	1.435301902	7642.333919
65.2755	72.86549326	70.09281037	1.117365628	3858.662799
139.5809224	153.8783418	149.8523204	1.222170761	17636.67961
138.4702461	149.1605194	144.9049402	1.093333333	16491.35214
73.10856	79.64280417	76.37476629	1.141329722	4581.309896
198.0675419	227.3511984	219.9033457	1.256456929	37979.87713
49.60938	58.54828572	56.13304095	1.157894737	2474.725435
180.9344549	226.2855469	212.7611917	1.459183673	35552.87367
103.3911171	113.6955949	107.5269606	1.185722685	9080.810687
115.4414358	125.4927284	121.225431	1.109532562	11541.90127
132.9314362	151.9683732	144.1843144	1.25	16327.73393
109.4762735	160.0671694	145.6219999	1.652673135	16654.97035
88.72541557	98.84781307	95.19530006	1.218797298	7117.39216
130.514746	153.218163	142.0921589	1.318633404	15857.33157
86.77468755	109.1314384	102.7382219	1.453520901	8289.989336
54.97571439	67.09718521	63.12067007	1.437008953	3129.198277
96.60774	127.4925249	118.2899305	1.477536399	10989.68981
65.2755	70.50577471	67.89104888	1.049844483	3620.052909
70.49754	79.31481655	76.20409621	1.207836861	4560.85762
88.6209575	109.6386732	103.453883	1.418911185	8405.885568
101.82978	110.936605	107.5269606	1.13266647	9080.810687
67.88652	74.37174387	71.13765341	1.049140387	3974.559032
121.6895973	143.6270344	138.0328707	1.285869781	14964.24884
110.7761969	133.3515717	128.7939911	1.35	13028.10002
70.49754	76.20000235	73.94954948	1.128205128	4294.978027
96.38673669	115.954216	109.2090487	1.362506914	9367.142555
158.3606153	168.3493778	163.3226951	1.121192521	20949.94838
96.00603729	101.4376387	98.42317146	1.103721083	7608.246791
195.1798777	236.3721966	222.4542863	1.391191032	38866.14244
141.864907	158.9702188	152.2942424	1.25413051	18216.16078
161.88324	196.818435	180.2258778	1.403225806	25510.806
197.8628029	219.59783	209.7824907	1.223684211	34564.34698
112.7567796	125.6052043	116.4782258	1.229252564	10655.63596
67.88652	80.03289611	76.09010348	1.220681633	4547.222769
56.16139658	68.02875775	64.48118565	1.36761819	3265.546786
62.66448	76.642181	73.53757107	1.25	4247.256049
72.00452796	97.40464243	90.233266	1.615384615	6394.745063
130.551	152.4223258	147.3993888	1.240256408	17064.01588
54.83142	63.73649683	61.16512856	1.15625	2938.310365
134.6219057	157.6644591	151.3508809	1.223934393	17991.18574
183.4285594	222.6952919	205.8352075	1.288009044	33275.85357
131.0851663	158.2967394	146.8388767	1.264490166	16934.48479
46.99836	53.79331793	51.28455271	1.055555556	2065.679908
62.21749309	70.93196247	67.95494635	1.248029603	3626.870334
131.2590189	172.3392435	158.5493758	1.569153051	19743.26408
70.15825802	81.56689548	78.33844825	1.236842105	4819.919786
169.1417177	213.3597082	199.7355031	1.369949166	31332.88732
82.08866779	90.25963273	87.00085091	1.137729708	5944.794984
112.6224668	129.7861349	123.9515297	1.2	12066.84303
54.83142	63.53494131	60.23562192	1.076892077	2849.683834
127.93998	147.1138745	140.1236876	1.189306642	15421.01635
73.10856	90.68428874	86.60084488	1.321428571	5890.255581
65.42296295	82.49799963	77.27864114	1.520175424	4690.388703
86.53616254	96.52571194	92.84101547	1.209098522	6769.703462
57.44244	64.1084424	61.73017638	1.073062239	2992.849768
60.05346	71.55730914	68.46397928	1.173913043	3681.409738
151.8344761	166.261665	158.4672329	1.093789436	19722.8118
67.88652	74.86120902	72.10720618	1.080170544	4083.637839
212.9191679	229.2886021	213.0669564	1.083235506	35655.13505
161.88324	193.6246648	182.7844361	1.338709677	26240.27052
84.00640103	132.3688687	117.7382878	1.909308873	10887.42843
88.77468	97.19265841	92.84101547	1.137143064	6769.703462
116.3527102	125.0997718	121.2612277	1.046065429	11548.7187
44.38734	50.33167682	48.32161021	1.058823529	1833.887443
82.568265	108.4411114	100.7762488	1.565178718	7976.387765
125.5463565	135.0763946	131.0654295	1.191176471	13491.68495
163.5356887	182.0842916	171.7421696	1.228393876	23165.61165
53.82537878	72.37841791	66.40443929	1.555390906	3463.252124
113.0592722	125.2155312	119.3128396	1.094826478	11180.57772
44.38734	49.79116322	47.59765003	1.037037037	1779.34804
140.9938907	152.9000308	147.5171199	1.125836374	17091.28558
110.8611738	126.1764952	120.7231631	1.192317667	11446.45731
78.19632108	107.5156402	98.06976576	1.616542813	7553.707388
110.7852883	146.3026484	135.3017917	1.512554758	14377.95025
133.8756345	143.3391741	135.6221847	1.095695947	14446.12451
221.6773797	235.6086946	231.6111673	1.118173383	42131.68922
112.27386	130.0407728	123.3196572	1.279069767	11944.12937
71.9677882	82.4535947	78.55974374	1.270700318	4847.189488
106.9585485	116.9032546	112.0338871	1.045702679	9857.997187
67.88652	77.1724453	73.71441518	1.210526316	4267.708326
132.9314362	178.6173799	165.4087053	1.587200895	21488.52499
114.88488	141.1961273	133.6883093	1.414626644	14037.07898
88.77468	108.5463694	102.7804576	1.323529412	8296.806761
138.9826531	163.401856	155.7043427	1.289483683	19041.06926
86.77468755	97.32828585	94.18694394	1.212765957	6967.4088
116.3150067	146.7092296	137.0230144	1.46031746	14746.09123
140.1350633	184.3044375	169.4781214	1.602969898	22558.86078
101.0662906	124.4591024	119.3855691	1.358487275	11194.21257
86.16366	94.85555812	92.27833747	1.118343848	6687.894357
131.9960839	158.5743957	148.192259	1.379964915	17248.08636
151.2965392	167.2172529	159.8036122	1.165812437	20056.86565
127.93998	159.8017226	145.3535171	1.452678927	16593.61352
127.93998	138.0302583	133.7207698	1.082247208	14043.89641
158.7792155	194.6879729	180.8749094	1.313953488	25694.87648
155.0824643	183.3316918	172.0199267	1.266663444	23240.60333
74.9552285	81.87081551	79.38410781	1.193755097	4949.45087
81.91574427	96.95525384	90.28135194	1.373442731	6401.562489
64.61944817	70.42262715	67.89104888	1.142857143	3620.052909
158.9961312	184.5845921	178.5808286	1.153438311	25047.22107
138.6086053	152.6969374	144.5150473	1.150511068	16402.72561
104.9272921	113.8798567	109.7640166	1.095238095	9462.586511
147.5014001	162.4150555	153.5713058	1.087014649	18522.94492
131.3439804	173.3589043	160.7513671	1.523557895	20295.47554
99.09776405	115.2047322	110.1587105	1.2155134	9530.760766
137.8305829	143.6645588	139.5650528	1.071432841	15298.30269
185.6651381	210.2785704	197.6604429	1.098779678	30685.23191
71.47642964	79.77066584	76.54505584	1.220555147	4601.762172
102.2820339	107.5593469	102.2300331	1.089148032	8208.18023
82.91942071	101.9475107	94.37108281	1.377137481	6994.678502
71.56219884	83.51734291	79.8202875	1.356638392	5003.990273
109.5043778	142.3741368	130.3681797	1.541563817	13348.51901
59.53982654	78.47979944	73.18260083	1.492251792	4206.351497
143.5128399	154.1831165	149.3300842	1.120900455	17513.96596
112.0585839	144.0456653	136.6423942	1.402466785	14664.28212
168.8147071	193.3904249	186.916741	1.262969709	27440.1374
132.8051245	162.317207	152.1516848	1.42670954	18182.07365
116.5944418	172.6415333	157.8360509	1.846512678	19566.01101
62.66448	69.23333013	65.87949478	1.09536296	3408.71272
51.69555854	59.82543246	57.05331606	1.298065815	2556.53454
72.00452796	76.11958896	73.65551432	1.076923077	4260.8909
67.67164472	88.42146724	82.07220818	1.550554235	5290.322142
49.60938	56.20511855	54.08542021	1.105263158	2297.472373
138.547047	178.6454641	165.1723882	1.482554118	21427.16816
144.9805903	151.1495779	143.1875323	1.067495908	16102.75889
75.69706786	82.39425728	79.54795547	1.100536324	4969.903146
127.93998	154.5202607	144.8150581	1.260242865	16470.89986
57.44244	63.5142171	61.23604467	1.106294127	2945.12779
128.1442752	153.56287	140.9266953	1.361953222	15598.26941
72.20128731	92.59861445	87.64696722	1.454980121	6033.421515
54.83142	63.75993696	60.80930745	1.161373192	2904.223238
96.36454876	113.9006454	105.3660089	1.341643339	8719.487138
75.36017261	91.13484834	86.14861805	1.403085969	5828.898752
123.2515508	157.5797137	145.7113843	1.506617817	16675.42263
70.99745765	79.40858116	75.86160416	1.184074932	4519.953067
49.60938	56.86768823	54.16560619	1.275290059	2304.289799
146.9323101	161.9985147	157.0089567	1.210393812	19361.48825
102.6879581	114.4175952	110.4734503	1.180440827	9585.300169
103.3911171	114.8351852	110.0798849	1.196428571	9517.125915
41.77632	48.61582111	46.30349089	1.076923077	1683.904084
60.05346	69.00061014	66.40443929	1.099320474	3463.252124
175.3833779	216.6807764	201.9397266	1.408888398	32028.26472
108.1518781	120.697017	114.7514146	1.18181749	10342.03439
80.94162	87.19877318	84.52110678	1.138211176	5610.741137
105.2146088	130.5717506	120.4352124	1.337576615	11391.91791
97.25431971	115.2177277	108.8109101	1.374426681	9298.968301
112.27386	133.1579449	125.309657	1.14084507	12332.72262
80.94162	99.65645744	93.91005864	1.367119518	6926.504247
93.99672	116.4911462	110.6697081	1.305555556	9619.387296
154.05018	179.5309529	167.5464636	1.338983051	22047.55387
153.0484414	169.0940181	162.2295099	1.107444961	20670.43394
70.49754	77.81893036	74.12541073	1.137822386	4315.430304
86.16366	109.1092834	103.5377532	1.333333333	8419.520419
205.1383705	237.58299	227.3940296	1.285034699	40611.40335
83.04222193	95.11920301	91.19016727	1.213566736	6531.093572
135.77304	142.277717	138.4723669	1.070897789	15059.6928
65.2755	69.28582684	66.79544035	1.083333333	3504.156676
83.48484058	90.30850791	86.90102202	1.070776582	5931.160133
123.7000865	141.7458638	134.0449418	1.268656716	14112.07066
133.7076744	161.4295946	149.4172503	1.35840018	17534.41823
148.8396073	171.4077427	159.1504612	1.216296729	19893.24744
152.4704172	203.214302	186.9631741	1.625060361	27453.77225
65.2755	96.89654903	88.04222049	1.64	6087.960918
75.76282177	87.83269729	84.00604344	1.26477328	5542.566883
78.91704581	105.3907779	98.73136376	1.585616025	7655.96877
161.6771055	184.0861749	173.65215	1.12244898	23683.73598
114.4687368	122.5944661	117.4430189	1.054045431	10832.88902
62.66448	70.42819255	68.01878379	1.083333333	3633.68776
70.49754	93.7675644	84.36691795	1.644736474	5590.288861
78.3306	91.26064004	87.64696722	1.231893137	6033.421515
95.67338594	106.2881702	102.0600745	1.150076146	8180.910528
119.9589539	154.5434055	144.4850119	1.553846154	16395.90818
65.2755	78.59807731	74.35924541	1.245981863	4342.700006
62.66448	66.68297395	64.68279485	1.057142857	3285.999062
176.9947385	208.9600922	198.7771156	1.242407344	31032.9206
75.69706786	82.19684865	79.11027426	1.12195122	4915.363743
60.05346	67.96093345	64.54845869	1.242424242	3272.364211
65.2755	73.38762759	70.27832321	1.121734724	3879.115076
65.2755	77.03404657	73.41943835	1.16	4233.621198
120.632125	148.1813651	141.1728556	1.385378592	15652.80881
205.9360148	217.773727	210.5465777	1.121855236	34816.59172
148.82814	159.6116396	152.2942424	1.087281182	18216.16078
155.0866756	165.9278497	159.3957065	1.077816978	19954.60426
155.0838236	177.0680915	166.7935586	1.206592916	21849.84854
153.1918007	159.7482672	155.2017992	1.067383586	18918.3556
162.9012408	188.9060167	172.8002948	1.278845021	23451.94351
133.9210599	170.2852324	159.1777294	1.582921999	19900.06486
126.4771616	141.2595172	135.4300399	1.220842358	14405.21996
107.05182	130.8280389	120.6512398	1.38829725	11432.82246
106.4680678	128.5379092	120.363117	1.273698161	11378.28306
62.66448	71.34940567	68.65389359	1.125	3701.862014
137.343128	148.5215248	142.7321483	1.203589006	16000.49751
67.88652	73.95225856	71.92641056	1.038461538	4063.185562
85.9399357	96.086878	92.60698179	1.14905588	6735.616335
101.3218213	125.2379669	116.0676299	1.400404941	10580.64428
104.4408	118.3352669	109.9615406	1.223427303	9496.673638
33.94326	38.92789835	36.91603797	1	1070.335794
110.3291943	120.6387129	114.675746	1.079368855	10328.39954
178.7762936	196.0266181	183.2823904	1.124799217	26383.43645
129.1356059	163.7557123	153.4864988	1.453215622	18502.49265
98.96930151	136.4661537	126.7902181	1.58848931	12625.87192
70.49754	77.22081858	74.88270374	1.074074074	4404.056834
112.27386	149.3551089	140.6492499	1.465116279	15536.91258
79.38960776	84.18053853	80.9540785	1.06495583	5147.156208
113.9952862	124.0722799	120.4352124	1.141942025	11391.91791
104.4059698	110.387707	106.553846	1.0957875	8917.192476
84.9284176	91.51652592	88.33749986	1.1619771	6128.865471
117.4959	144.8135162	138.0014245	1.288888889	14957.43142
75.71958	86.21591696	82.07220818	1.245501124	5290.322142
70.49754	75.56172032	72.64689342	1.097178372	4144.994668
138.4702461	169.0420071	156.344131	1.41671035	19197.87004
124.75324	135.7691409	131.0323112	1.132280905	13484.86752
80.94162	91.06049916	85.3895846	1.111902939	5726.63737
126.7664879	133.180034	129.2313234	1.097225548	13116.72655
83.55264	90.44090904	87.79539572	1.0625	6053.873791
90.95548712	106.1776658	101.2488751	1.3	8051.379445
62.66448	67.15097573	63.94045337	1.147058824	3211.007382
232.2754186	280.2685777	260.8362137	1.253298206	53434.9806
60.05346	66.4335549	64.21138871	1.090339878	3238.277084
193.1218241	217.066995	209.8238639	1.190422522	34577.98183
155.2737648	198.5997807	186.4517732	1.349331219	27303.78889
79.7409573	96.83594498	93.07446069	1.323845065	6803.79059
69.15428052	76.49776554	73.59656632	1.218467981	4254.073475
75.71958	85.32296178	82.33619152	1.088888889	5324.409269
187.99344	204.393652	189.3620102	1.105847428	28162.78449
99.21876	114.0589678	107.5269606	1.210526316	9080.810687
116.6460872	127.5671802	118.6196847	1.125751846	11051.04664
97.80394179	115.0142273	108.4513357	1.282727258	9237.611472
65.2755	70.05435827	67.95494635	1.085969454	3626.870334
228.9208295	282.7057315	265.225315	1.385611371	55248.41577
60.05346	69.83520678	66.79544035	1.289179622	3504.156676
107.05182	116.069154	112.2660819	1.107949499	9898.901739
83.08214765	92.85163823	89.94421048	1.133333333	6353.84051
46.99836	53.45701202	51.28455271	1.075661189	2065.679908
49.60938	58.63497384	55.66719853	1.285714286	2433.820882
137.6552759	169.9294541	157.8360509	1.445045766	19566.01101
70.15825802	79.11578064	75.8043717	1.210526316	4513.135642
143.6061	154.1905234	150.0549214	1.072727273	17684.40159
121.8538166	142.1411346	137.3393922	1.242424242	14814.26548
114.4687368	122.4284726	118.6562675	1.113636364	11057.86406
155.0282563	172.3042784	166.0372396	1.176470588	21652.1432
79.38960776	86.50711138	81.32849646	1.186046512	5194.878186
144.0032966	159.6498413	152.0946243	1.250763275	18168.4388
73.85079791	90.28827462	85.89635216	1.35	5794.811624
106.1782302	111.5846067	106.9198019	1.068965517	8978.549305
84.15061403	101.8858721	96.59830143	1.358291447	7328.732348
99.69857718	107.5137052	103.3699448	1.055555556	8392.250717
70.15825802	73.19257541	70.15470249	1.072190351	3865.480225
127.93998	161.0331013	152.8631433	1.428571429	18352.50929
101.82978	110.0727107	105.5717619	1.068965517	8753.574265
121.8538166	153.4207752	146.0980846	1.348484848	16764.04916
64.12569284	85.78167361	79.92896051	1.562640234	5017.625124
157.6836835	178.6302206	170.6774847	1.291313144	22879.27978
46.99836	54.77778914	52.04063112	1.241169005	2127.036737
120.10692	130.1530561	124.3011821	1.132855078	12135.01728
97.09373315	108.9813384	104.3311576	1.176511914	8549.051502
154.05018	172.2335455	161.0211296	1.235223349	20363.64979
49.60938	55.85874471	53.52075456	1.178571429	2249.750395
77.54333781	80.82867769	78.33844825	1.048944952	4819.919786
96.60774	100.8058648	97.35910592	1.048515863	7444.628581
97.85230723	123.6404346	116.291771	1.452830189	10621.54884
104.8225311	127.5670561	116.9987184	1.438596491	10751.07992
88.77468	111.8071439	106.1866289	1.395956731	8855.835647
100.7274753	113.9081133	109.1295372	1.214576416	9353.507704
164.1918359	175.0525204	169.0165369	1.092547936	22436.14712
113.2486008	132.2644861	123.4251939	1.310862815	11964.58165
125.7718723	142.9142418	137.8125969	1.146382346	14916.52686
132.3130059	161.0103736	150.5458173	1.366756672	17800.29782
187.407045	201.6666841	194.5398167	1.129708627	29723.97492
107.083657	118.1215379	112.0338871	1.145459137	9857.997187
73.10856	99.82615119	94.14085294	1.464285714	6960.591375
41.77632	48.8607444	46.30349089	1.069188826	1683.904084
124.3468821	145.0861133	136.2288556	1.285714286	14575.65559
154.05018	173.0278175	167.9604147	1.187051621	22156.63268
60.05346	86.1473072	79.4933771	1.565217391	4963.085721
110.7761969	136.0091229	129.3320362	1.4	13137.17882
83.55264	95.90725224	91.90130489	1.161483504	6633.354954
127.93998	146.5202011	138.8479708	1.265306122	15141.5019
51.69555854	64.73749207	61.16512856	1.428571429	2938.310365
83.55264	89.15058809	86.65094662	1.065160872	5897.073006
155.0866756	175.5004039	167.027582	1.107831951	21911.20537
108.6450561	115.9592565	110.787296	1.16574816	9639.839573
112.7383704	142.6122303	134.0449418	1.437458156	14112.07066
143.4290827	154.8835564	149.4172503	1.111043596	17534.41823
92.31349739	109.3400281	104.9946375	1.2	8658.130309
138.6724077	191.4144262	175.3186917	1.610981378	24140.50348
133.16202	148.3425807	140.9266953	1.133524399	15598.26941
170.7919158	225.9514282	209.927261	1.510898294	34612.06896
73.10856	78.4075779	75.8043717	1.15	4513.135642
83.55264	92.1034061	88.97391014	1.166128739	6217.492002
112.1064228	121.2892474	115.6180441	1.186640864	10498.83518
49.84928859	56.48594643	53.92469052	1.259259259	2283.837523
73.10856	81.66115442	78.11652586	1.109748206	4792.650085
75.71958	96.07791061	90.5213985	1.35312612	6435.649616
169.7163	180.5563564	174.3505528	1.096774194	23874.62389
175.395645	216.1263501	201.7246912	1.402759567	31960.09046
135.5815807	148.1809836	139.3160516	1.140614136	15243.76328
84.74245143	91.22556124	88.97391014	1.129099035	6217.492002
54.83142	61.67275003	59.21830062	1.097072866	2754.239878
49.60938	56.50682839	54.16560619	1.105572674	2304.289799
67.88652	74.07306781	71.07661723	1.076923077	3967.741606
163.527463	216.3064095	198.4055897	1.575346706	30917.02437
140.99508	165.8074472	156.7045951	1.263280333	19286.49657
133.16202	156.3481441	144.6351263	1.265599234	16429.99531
84.9284176	103.2934798	96.14795724	1.391304348	7260.558094
152.1030364	158.4050916	155.0619147	1.048080623	18884.26847
140.99508	159.2568892	154.4730166	1.222222222	18741.10254
132.7992	140.6837154	136.0694676	1.087087177	14541.56846
123.3346965	142.213164	134.400628	1.250946573	14187.06234
110.7761969	116.7667577	112.6134765	1.066666667	9960.258568
138.4702461	157.6986958	151.2361342	1.12	17963.91604
107.05182	122.6826177	117.1099515	1.211383962	10771.5322
73.44699145	81.2557096	78.11652586	1.191315001	4792.650085
133.3736823	168.2742313	154.3887049	1.456554943	18720.65026
107.05182	114.1776829	106.431581	1.120689655	8896.7402
88.77468	106.3141557	100.7762488	1.22079006	7976.387765
94.62198766	123.501957	115.5804997	1.503330021	10492.01775
123.7000865	150.296825	142.5800305	1.298507463	15966.41038
129.2388963	146.8464452	141.0805958	1.228571429	15632.35653
105.6671209	116.438754	112.57493	1.204114349	9953.441143
90.94458874	111.2420314	103.6634313	1.361940076	8439.972695
108.5100105	136.9640328	127.5070349	1.406779661	12769.03785
213.1341288	223.1533038	218.8151494	1.031528747	37604.91873
121.1702161	137.6500643	130.8665943	1.275472958	13450.78039
166.1408416	184.5416153	171.5145792	1.188752041	23104.25482
120.0075466	144.9337391	138.0957415	1.307998774	14977.88369
112.27386	120.7731473	116.3663888	1.095238095	10635.18369
41.77632	47.29249312	45.06850858	1.049128291	1595.277553
110.2571158	123.4066127	116.1797545	1.171418218	10601.09656
138.6251308	172.2922834	163.030121	1.400865944	20874.9567
84.30194467	92.77099624	88.97391014	1.214134045	6217.492002
210.2667946	272.3164358	253.2893088	1.507425994	50387.59143
101.82978	112.5124548	108.0102303	1.088101851	9162.619792
154.6922894	171.0109288	166.6113132	1.164364046	21802.12656
93.99672	117.9748422	108.4513357	1.472222222	9237.611472
113.1330545	148.875658	139.6893869	1.506155415	15325.57239
73.07805745	80.16208782	77.55894181	1.175395433	4724.47583
105.7022515	117.3839935	112.2274161	1.142857143	9892.084314
120.4014271	151.3544885	140.9266953	1.419744037	15598.26941
109.6065505	149.5348587	135.0127879	1.64513087	14316.59342
92.31349739	104.8662695	100.7762488	1.173538864	7976.387765
91.3857	125.7363107	117.1470058	1.542857143	10778.34962
187.2060075	221.7826009	210.1132477	1.336488529	34673.42579
127.93998	132.504094	128.8613696	1.034188536	13041.73487
108.9299269	137.83948	129.7006475	1.423728814	13212.1705
101.5448471	111.2301344	106.5131066	1.121914602	8910.375051
122.71794	151.4202062	140.1546576	1.382978723	15427.83377
148.8790313	169.6805625	159.6677594	1.172525461	20022.77852
119.6672636	140.8166149	134.2713966	1.262401389	14159.79264
174.93834	199.5416563	186.7541339	1.219416067	27392.41542
188.0960931	222.1118246	206.7608816	1.307383675	33575.82029
101.82978	109.944845	107.0415091	1.119356913	8999.001581
57.44244	63.29827731	60.59481187	1.094361276	2883.770961
165.5300932	190.7797453	182.1660355	1.29429027	26063.01746
69.86648057	85.58707446	78.89052308	1.371578775	4888.094041
110.0499423	131.6993159	123.1788009	1.321554279	11916.85967
112.3046091	127.015299	122.3302571	1.200642007	11753.24146
141.4196067	188.5091426	177.0430986	1.583820652	24617.72327
145.2603722	178.3778892	165.4349419	1.387048181	21495.34241
137.3333213	165.3632988	156.4273888	1.373797518	19218.32232
169.2632647	179.6762423	170.0150527	1.089436508	22702.02672
75.71958	80.24024039	77.67077885	1.05856809	4738.110681
55.97368186	67.80330923	64.00829472	1.426037293	3217.824808
106.7279533	115.5292315	111.9563818	1.151663131	9844.362336
134.0027583	156.040089	146.7797509	1.346017918	16920.84994
84.9284176	107.8638381	101.034319	1.489867942	8017.292318
96.55207127	118.0354527	112.6905298	1.256448055	9973.893419
104.7082849	128.0343199	118.3266152	1.366779922	10996.50724
80.94162	100.7080267	96.05763505	1.330990706	7246.923243
118.1612767	140.1590602	131.7260457	1.287151515	13628.03346
57.44244	61.03932903	59.07153881	1.03125	2740.605027
109.3663493	116.8593143	112.6520098	1.110732785	9967.075994
112.27386	125.4466378	120.1826895	1.185815881	11344.19593
109.2511942	124.7365214	115.3549765	1.301887443	10451.1132
133.3669469	159.5178259	148.5725023	1.355321131	17336.71289
107.05182	125.1035753	118.4732406	1.244213966	11023.77694
191.632366	212.0201979	198.0552816	1.145117082	30807.94557
164.1062964	234.952524	216.7625599	1.71722617	36902.72391
106.1010541	132.8327831	121.0462888	1.482998392	11507.81414
73.85079791	93.46846314	88.23918319	1.5	6115.23062
110.5035783	149.8620281	137.5288694	1.514113989	14855.17003
78.3306	89.9712219	85.99734732	1.179297269	5808.446475
132.9314362	139.8586659	136.0056601	1.069808128	14527.93361
113.007284	131.4179732	124.5105023	1.331093581	12175.92184
216.1811943	251.0276568	237.1112753	1.258235125	44156.46458
73.10856	82.66360859	79.71146634	1.221675501	4990.355422
169.7163	213.3623237	196.691945	1.410543358	30385.26519
125.6893897	188.5046569	171.0077383	1.801214758	22967.90631
209.8953396	230.7206718	214.6499121	1.145446914	36186.89424
126.5618155	146.145936	138.0957415	1.216477183	14977.88369
78.53453506	95.47537607	90.32941229	1.395353449	6408.379914
103.3723013	131.1093863	124.440768	1.412326172	12162.28699
140.316516	154.249103	148.367877	1.107378568	17288.99092
72.00452796	81.9500608	78.17206552	1.233661245	4799.46751
67.88652	75.7957851	72.52730998	1.114215145	4131.359817
126.8076856	172.2940099	158.2479769	1.680555991	19668.2724
108.9299269	124.3778658	117.5169057	1.237288136	10846.52388
57.44244	64.01405585	61.80044411	1.080301402	2999.667194
110.7761969	119.4002331	116.1797545	1.102331476	10601.09656
54.83142	65.17861204	62.29009875	1.173199377	3047.389172
127.4065922	138.2304389	133.5258888	1.157142857	14002.99185
117.4959	143.5992617	133.0374374	1.311111111	13900.73047
76.9153405	87.97534496	84.87979148	1.264446058	5658.463116
156.2787997	201.4198565	186.6844018	1.48089103	27371.96314
52.2204	58.47399185	55.97819088	1.142012431	2461.090584
114.1146292	129.9698011	122.8259534	1.251175907	11848.68542
67.88652	72.7267734	70.40172685	1.12404217	3892.749926
46.99836	68.11130463	62.08071967	1.613085495	3026.936896
86.94117291	114.7225118	105.0772779	1.502958399	8671.76516
156.8129765	171.2023577	163.4820603	1.195402299	20990.85293
138.38406	159.5757293	153.4299348	1.245283019	18488.85779
174.4443304	187.7778552	180.3943694	1.04421316	25558.52798
218.0454961	234.2336919	218.715954	1.147729068	37570.8316
80.01304432	91.46224208	86.75106328	1.234621229	5910.707857
41.77632	46.95363634	44.58440744	1.166666667	1561.190426
101.0492326	121.7930413	113.9924684	1.377504141	10205.68588
127.4727147	153.3641269	146.2465432	1.359075151	16798.13629
226.5093512	247.7640253	232.9191875	1.167914964	42608.909
102.9866769	112.6652736	106.7573097	1.173142176	8951.279603
137.0364403	148.8941788	142.6713206	1.150361667	15986.86266
143.6061	184.7829167	170.9823569	1.42754556	22961.08888
46.99836	52.14184746	49.82511094	1.111111111	1949.783676
97.85230723	113.0538354	108.0102303	1.319889865	9162.619792
96.60774	112.8755268	108.7311075	1.243243243	9285.33345
70.49754	80.45204109	77.55894181	1.156534263	4724.47583
111.7885369	136.0324981	130.2016175	1.351166567	13314.43189
94.15976734	102.7982396	99.60665893	1.137254902	7792.317278
99.21876	104.9705821	100.0848084	1.104302405	7867.308958
89.60121729	95.63134945	92.18422389	1.079383511	6674.259506
182.7714	208.682686	199.2133179	1.282735764	31169.26911
83.55264	112.3949692	101.4201931	1.444808322	8078.649147
155.9102941	176.5515606	165.0409548	1.256881981	21393.08103
82.89342142	93.18382252	89.75098961	1.191175287	6326.570809
111.6350827	161.8707755	147.9284411	1.685949734	17186.72954
88.20890132	105.9721081	100.1714995	1.312375371	7880.943809
99.21876	105.7173579	102.6114107	1.105263158	8269.537059
107.05182	120.7372393	117.2951057	1.146341463	10805.61932
166.7411004	207.3807115	196.7140092	1.402293415	30392.08261
96.60774	102.2354815	98.95091343	1.069475278	7690.055897
195.3474367	213.3076815	207.3896541	1.163636364	33780.34306
62.66448	69.67076852	67.63485533	1.083333333	3592.783207
163.1117313	220.378673	205.6664555	1.665665072	33221.31417
52.2204	67.61357475	63.18939156	1.363928248	3136.015703
139.4397735	159.6725827	149.3300842	1.210636132	17513.96596
108.9229054	141.1973901	130.4680149	1.525807617	13368.97129
114.88488	129.7887727	125.7591068	1.159090909	12421.34915
186.5541823	199.1425891	192.002281	1.058840349	28953.60585
172.0577405	186.8553956	176.8468745	1.148953818	24563.18386
52.2204	59.11110437	55.35445898	1.303382874	2406.55118
112.27386	127.3890724	122.2947734	1.11627907	11746.42403
169.8568352	184.3882993	168.862395	1.119565217	22395.24257
93.79468879	109.0647178	104.5804558	1.325830861	8589.956055
108.9299269	150.3903893	140.1546576	1.576271186	15427.83377
129.2388963	155.5733902	147.6053567	1.346268596	17111.73786
82.96892174	94.3103121	89.84765199	1.235453408	6340.20566
131.6225076	145.6148825	136.2288556	1.204257389	14575.65559
[truncated: 6,442 more rows]
