# Supplementary material for: Comparative electron microscopy particle sizing of TiO2 pigments: sample preparation and measurement
Source: Beilstein J Nanotechnol. 2024 Mar 25;15:317–32. doi: 10.3762/bjnano.15.29 (PMC10999988; doi:10.3762/bjnano.15.29)
Supplement: File 1 — Additional experimental data. [file Beilstein_J_Nanotechnol-15-317-s001.zip › Precheza E.txt]

Area	Perim.	Feret	FeretX	FeretY	FeretAngle	MinFeret
7402.199	312.504	104.667	1489.011	1090.787	104.744	93.230
5231.029	261.560	87.264	1467.702	1094.783	74.055	80.959
6866.502	299.795	99.533	1342.507	1108.101	77.638	89.234
25782.642	579.869	194.437	1479.688	852.386	150.450	166.758
10818.599	375.324	129.601	1375.804	933.629	67.652	109.212
9722.371	357.772	126.273	1346.503	996.226	37.716	99.827
27515.675	607.832	219.190	1194.672	1153.384	79.851	163.312
3334.803	211.102	71.388	1319.866	1217.313	75.964	61.705
12274.914	400.300	133.505	1425.082	1242.619	28.610	120.639
16643.861	475.047	171.850	1307.879	793.784	104.359	122.530
15267.368	451.389	161.769	1479.688	884.350	112.765	121.199
7519.272	314.101	109.868	1383.795	1022.863	96.263	89.802
6327.257	286.486	94.824	1148.057	729.855	119.445	86.570
6485.128	290.102	96.207	958.934	1012.208	21.949	87.584
5466.949	269.667	98.133	914.983	1198.667	82.200	71.920
5809.298	274.314	92.004	731.187	965.593	157.891	81.873
13066.043	427.341	148.846	664.594	1259.933	83.320	109.223
10437.225	368.575	121.140	917.646	856.381	104.647	111.638
7093.552	303.515	101.754	572.697	1126.747	14.400	91.399
3604.426	219.291	74.059	359.600	1109.433	142.306	63.148
4214.624	232.752	77.808	560.710	789.789	96.882	70.588
5268.280	266.479	90.898	631.298	891.009	79.019	77.247
16088.652	456.819	152.972	684.572	741.842	7.001	134.517
19508.599	513.152	184.109	442.175	883.018	160.123	144.983
20374.229	516.430	173.816	511.431	954.938	164.899	154.796
6481.580	290.326	98.557	420.865	789.789	108.925	81.933
9328.580	351.267	122.212	386.237	930.965	73.540	99.889
21207.930	529.740	185.242	250.388	945.615	153.066	147.836
4148.992	231.451	77.660	167.813	1094.783	59.036	69.104
8494.879	333.887	115.280	79.911	703.218	139.686	95.826
22600.388	559.133	207.978	133.185	673.917	124.301	134.213
16565.813	470.255	166.881	273.030	652.608	114.520	136.170
15139.652	447.051	155.119	578.024	759.156	23.263	126.431
28975.538	617.880	203.115	278.357	676.581	63.939	186.227
5262.958	266.323	96.041	704.550	446.171	109.440	70.462
12161.389	399.230	137.613	555.383	617.980	14.574	115.871
10029.244	361.922	120.604	728.523	520.754	149.470	106.159
7799.537	320.795	109.771	621.975	400.888	144.382	90.593
11487.333	386.419	125.731	558.046	362.264	126.384	119.781
7437.676	309.631	101.256	354.273	351.609	54.638	93.934
13780.897	424.901	143.129	194.450	346.282	5.339	127.205
21167.132	524.503	179.182	186.459	378.246	168.857	156.890
18453.170	497.299	177.676	107.880	269.034	127.385	146.846
5722.381	275.887	97.216	135.849	231.742	170.538	83.336
6925.038	301.968	101.754	279.689	197.114	52.980	88.482
9968.933	360.399	122.661	378.246	153.163	48.521	105.477
23607.924	559.962	195.220	522.086	322.308	48.042	160.361
22064.691	535.229	180.543	362.264	261.043	158.356	158.493
22378.659	557.627	206.227	466.148	215.760	35.538	145.829
20838.973	535.931	198.665	625.971	237.070	140.440	149.785
3072.276	202.390	68.029	872.364	285.016	156.949	57.103
3586.687	217.944	76.102	733.851	311.654	85.986	63.278
12766.266	406.206	136.637	752.497	335.627	43.025	125.181
6717.500	296.203	102.820	719.200	122.530	36.573	86.500
11235.449	388.224	133.743	796.448	114.539	45.807	108.612
3480.258	219.092	83.663	1219.977	171.809	103.815	53.940
8486.010	333.413	112.736	1094.783	207.769	51.234	97.991
6045.218	279.935	94.711	953.607	149.167	176.775	84.192
10300.640	366.277	128.612	930.965	34.628	121.880	105.762
14641.206	434.574	149.173	937.624	304.994	60.001	128.997
7792.442	320.617	111.240	871.032	463.485	73.301	93.230
3675.379	217.813	72.031	996.226	568.701	3.180	67.924
23909.475	616.785	249.753	1017.535	474.140	32.588	114.806
28748.488	623.112	218.623	1062.818	318.313	50.686	160.667
8384.902	328.557	111.343	1202.663	544.728	83.130	94.794
11347.200	386.679	130.881	1000.221	660.599	58.736	111.981
26190.623	593.528	208.387	1243.950	583.351	137.849	170.527
14724.576	462.911	187.867	1434.405	570.033	91.625	106.548
14275.796	429.243	144.731	1528.967	705.882	75.069	131.056
4684.689	245.740	82.058	1503.662	442.175	13.134	75.341
7003.087	302.712	110.230	1430.410	466.148	25.017	88.422
10391.105	369.717	127.594	1441.065	434.184	76.109	110.382
7953.861	325.722	114.586	1289.233	454.162	109.699	87.508
12239.438	405.873	146.534	1337.180	506.104	25.866	109.095
3760.523	221.170	76.671	1310.543	126.526	107.176	63.028
6715.726	304.768	113.708	1387.790	214.428	166.452	76.298
8395.545	333.436	113.301	1548.945	191.787	72.204	96.502
9789.776	364.156	127.531	1583.573	154.495	114.692	91.800
9238.115	349.744	118.002	1610.210	71.920	106.390	100.901
2238.575	170.287	56.584	1512.985	245.061	116.565	51.643
3810.190	222.908	74.548	1470.365	1172.030	71.241	66.865
3987.573	228.858	76.009	1584.905	910.987	78.887	68.456
7192.887	305.593	100.128	1620.865	796.448	118.610	93.551
10511.726	376.090	129.052	1578.245	990.898	58.935	106.600
14639.432	451.244	165.375	1515.648	771.143	120.489	118.241
8995.100	349.506	118.916	1277.247	705.882	105.593	98.557
20686.424	522.804	175.239	1230.632	961.598	70.463	151.045
21631.876	552.533	206.712	1090.787	1017.535	148.973	135.299
7169.827	307.046	100.843	957.602	1049.500	33.690	92.293
14360.940	432.359	146.049	1010.876	1089.455	80.022	128.593
20799.949	534.152	201.326	1350.499	940.288	71.086	143.784
4255.422	235.806	82.618	1342.507	1230.632	69.228	65.261
6898.431	297.561	100.411	860.377	1053.495	158.199	90.566
15999.961	454.490	152.612	920.310	1081.464	80.455	136.677
10226.139	370.057	131.179	942.952	793.784	48.705	101.710
10721.038	380.029	135.856	434.184	1057.491	142.568	106.346
44675.721	800.261	290.225	787.125	1026.858	77.813	193.048
23254.932	551.685	186.507	583.351	812.430	96.973	162.242
13408.393	416.747	145.044	235.738	1116.093	44.256	120.698
9028.803	341.085	115.072	298.335	876.359	106.128	102.905
17220.357	484.012	163.531	404.883	780.466	12.225	136.414
9731.240	359.196	122.834	426.193	889.678	80.640	101.864
9190.221	346.614	117.324	335.627	735.183	129.472	103.700
2245.671	172.499	59.338	749.833	649.944	80.961	49.279
11207.068	388.311	130.018	504.772	721.864	83.530	109.754
15171.581	449.741	161.835	202.442	741.842	76.192	125.194
38829.173	746.375	278.895	621.975	647.280	86.441	204.476
10309.509	370.261	124.177	300.999	372.919	128.468	103.926
3503.317	218.729	80.805	379.578	507.436	81.469	53.274
5972.491	281.229	97.453	374.251	560.710	86.082	78.411
5470.497	272.242	98.278	293.008	544.728	63.435	74.246
10016.827	360.508	120.192	191.787	504.772	77.196	108.944
6344.995	289.379	98.701	210.433	308.990	93.094	81.319
11506.845	386.764	127.913	237.070	406.215	31.373	114.947
18382.216	493.023	169.711	323.640	304.994	148.805	141.448
33273.532	658.434	217.239	130.522	492.785	87.892	201.241
22394.623	552.116	194.304	47.947	579.356	151.327	159.361
17390.645	495.599	188.846	165.150	563.374	168.611	126.360
28737.845	612.980	221.400	423.529	450.166	23.018	169.145
9316.163	351.656	122.509	773.806	443.507	78.079	103.197
2669.616	194.047	75.200	121.199	130.522	112.932	48.243
5548.545	273.401	95.188	251.720	245.061	72.072	78.579
6900.205	309.186	106.557	408.879	149.167	71.792	89.944
15652.290	472.029	165.413	446.171	245.061	166.971	116.651
12154.294	402.892	140.749	691.232	135.849	60.524	115.266
5378.257	264.465	86.979	793.784	153.163	168.518	81.243
10038.113	364.058	126.995	764.483	219.756	80.340	107.371
4312.184	238.893	80.310	936.292	394.228	84.289	71.481
3845.667	225.318	75.164	945.615	524.750	82.875	68.749
28548.045	686.002	280.085	848.390	641.953	81.523	146.038
10227.913	371.557	131.071	1093.451	339.622	115.263	97.638
13082.008	413.586	140.749	976.248	462.153	150.524	122.511
4894.001	252.589	86.979	1199.999	394.228	101.482	70.693
9365.831	349.308	118.893	1065.482	290.344	167.053	106.111
3242.564	206.377	71.077	1165.371	85.239	102.995	60.412
3838.571	222.077	75.717	1109.433	134.517	50.711	66.593
7529.915	320.611	119.125	1020.199	189.123	79.695	90.538
7902.420	320.545	108.405	1415.759	69.256	10.620	95.827
9835.896	358.795	120.339	1528.967	239.733	62.301	106.212
13704.623	422.269	146.195	1527.635	359.600	163.051	123.862
12241.212	404.668	143.197	1215.981	543.396	9.638	111.876
16748.517	468.906	155.736	1262.596	262.375	41.186	142.956
22153.382	547.682	199.973	1406.436	210.433	41.760	145.973
6242.113	284.970	98.997	1180.021	572.697	109.654	84.771
12420.369	407.340	138.211	1193.340	697.891	122.005	117.496
40861.984	731.726	242.126	600.666	863.041	5.366	215.009
26297.053	600.689	210.256	960.266	687.236	63.273	168.313
4429.257	241.930	83.440	1502.330	1138.734	8.259	73.457
13968.923	430.534	152.577	1522.308	1078.801	73.780	127.858
3127.265	201.483	67.440	1576.914	863.041	99.090	61.366
21243.407	523.670	176.354	1481.020	924.306	62.080	153.133
17504.170	479.200	168.468	1387.790	988.235	71.565	137.257
22029.214	534.960	187.370	1249.278	845.726	14.826	150.382
17899.734	494.038	177.257	1309.211	1084.128	82.661	122.086
20849.616	524.660	185.070	1349.167	1049.500	145.852	142.541
5954.753	285.567	100.773	1353.162	1214.650	60.725	79.125
12693.539	409.078	137.800	1042.841	974.916	20.362	123.895
8331.687	328.630	108.405	1170.699	725.860	137.490	99.408
13571.585	431.170	153.741	997.558	720.532	94.970	122.724
8386.676	330.386	112.169	815.094	993.562	47.406	100.769
8062.064	325.262	109.001	859.045	934.961	63.122	98.528
7148.541	305.317	105.073	1069.478	921.642	59.534	88.526
5670.939	275.364	94.176	977.580	1106.770	98.130	83.656
3411.078	210.107	70.096	977.580	960.266	104.300	65.261
10011.505	369.455	132.985	844.395	992.230	97.481	100.778
7460.735	311.406	101.431	693.895	1054.827	166.329	94.562
6462.068	305.151	114.825	741.842	1198.667	52.067	72.883
15875.792	457.419	150.499	655.272	984.239	82.372	134.416
4072.717	232.281	79.655	688.568	769.811	159.444	67.611
2009.751	162.997	55.188	672.586	715.205	160.253	48.972
6305.971	298.481	99.818	664.594	700.555	108.677	84.929
4352.983	242.486	85.415	547.391	787.125	79.216	67.281
2463.852	179.120	64.068	422.197	811.098	43.315	52.739
9837.670	361.164	124.946	406.215	885.682	54.107	101.652
29050.039	655.700	248.632	567.369	977.580	82.304	159.637
4301.542	243.654	87.254	442.175	941.620	58.736	63.585
18561.373	491.861	160.647	387.569	1207.990	78.038	149.740
14188.879	430.917	146.722	261.043	1102.774	105.803	127.138
16998.628	475.371	169.752	270.366	1121.420	63.435	132.026
29000.372	619.216	211.911	141.176	1110.765	75.440	172.342
6806.192	299.545	100.491	23.973	1168.035	145.257	88.173
11304.628	401.536	140.578	209.101	788.457	48.457	107.327
13644.312	428.023	151.082	250.388	544.728	99.130	121.070
11020.815	380.181	134.800	293.008	520.754	119.604	104.986
12195.092	399.383	131.793	412.874	733.851	14.036	123.037
6369.829	288.837	103.044	667.258	712.541	75.784	81.474
3781.809	223.018	75.810	277.025	439.511	108.435	66.867
9976.029	359.306	119.459	230.411	495.449	22.276	109.834
10398.201	366.622	124.768	300.999	474.140	73.887	110.798
10855.849	374.406	124.711	543.396	271.698	109.983	114.759
10229.687	364.422	118.288	530.077	442.175	7.765	111.653
16911.710	475.112	172.345	447.502	440.843	143.484	129.021
23936.083	561.299	200.580	539.400	615.316	52.826	161.111
11524.584	390.340	132.985	655.272	491.454	82.519	112.434
17197.297	473.885	158.977	157.159	488.790	148.707	139.956
3996.442	228.369	78.681	78.579	422.197	33.959	67.014
6440.782	287.655	97.444	114.539	491.454	68.344	86.980
4909.966	256.856	91.200	133.185	347.614	118.811	67.872
4874.489	252.039	87.071	183.796	201.110	96.147	73.718
10806.182	372.071	123.941	63.929	273.030	28.217	113.773
13630.122	440.405	161.813	439.511	201.110	98.997	100.021
3909.525	224.696	75.400	495.449	198.446	54.345	68.827
3020.835	198.565	70.525	728.523	214.428	100.886	58.369
13408.393	423.709	148.935	824.417	304.994	38.100	118.871
9562.726	355.150	122.008	888.346	307.658	126.119	100.939
16267.809	463.205	160.807	942.952	544.728	58.548	136.451
8384.902	329.659	108.601	1001.553	400.888	156.894	99.050
3677.153	218.874	75.810	1162.707	347.614	108.435	64.516
3017.287	198.376	69.461	1201.331	371.587	85.601	55.938
3473.162	211.868	71.834	1192.008	257.048	100.685	64.102
16785.768	483.483	178.712	1064.150	207.769	115.610	114.988
4906.418	253.269	85.114	1016.204	121.199	159.864	75.003
7549.427	317.183	109.212	938.956	243.729	167.320	90.145
7556.522	319.772	116.139	749.833	430.188	53.393	90.409
17154.725	479.124	177.342	872.364	576.692	165.651	131.681
2983.585	196.993	68.068	1213.318	298.335	59.421	58.286
9548.535	351.545	118.228	1245.282	237.070	14.349	106.597
16505.503	466.494	165.171	1309.211	242.397	142.206	131.688
19269.132	502.221	176.791	1298.556	154.495	149.184	141.331
18325.454	495.763	175.279	1138.734	135.849	163.217	130.522
14240.320	435.270	146.364	1500.998	399.556	7.319	123.129
13271.808	429.473	166.135	1323.862	343.618	138.900	105.026
11739.217	389.765	133.538	1330.521	554.051	51.072	116.331
18085.986	482.124	158.362	1257.269	395.560	108.130	149.331
15879.340	463.367	172.283	1422.419	450.166	109.415	114.919
20093.964	507.769	168.325	1290.565	574.029	105.136	147.406
10391.105	366.525	121.717	1097.447	692.563	23.199	113.779
12241.212	401.578	134.675	1142.730	542.064	171.469	120.127
17080.224	472.781	162.737	1419.755	675.249	172.003	143.431
3984.026	227.062	78.985	1536.958	635.294	84.193	66.234
9280.687	354.404	123.869	1610.210	820.421	53.746	99.200
31677.084	650.489	235.629	787.125	685.904	174.161	181.069
9727.692	353.360	118.893	737.846	43.951	99.673	107.253
13532.561	425.919	149.559	590.011	37.292	98.707	118.028
18337.871	488.854	165.343	691.232	86.570	92.770	136.518
6765.394	292.490	95.903	570.033	169.145	99.593	91.143
10956.957	377.883	129.320	487.458	185.128	57.619	114.602
5399.543	265.812	89.393	1592.896	964.261	24.656	79.092
16775.125	466.500	160.559	1302.552	871.032	20.389	140.586
11602.632	387.570	129.963	1349.167	1049.500	45	118.880
4260.743	242.671	94.477	1121.420	1004.217	49.574	63.098
16370.691	462.241	161.088	1082.796	988.235	57.492	134.672
18054.058	487.830	162.748	1105.438	982.907	158.895	146.260
18988.867	497.508	167.013	938.956	1038.845	57.704	148.257
6969.384	304.963	106.223	1028.190	1227.968	59.899	88.388
20599.506	522.607	183.873	1076.137	1038.845	141.470	144.644
9307.294	352.924	118.625	817.758	1233.296	61.133	98.699
10167.602	371.777	135.385	752.497	1211.986	74.597	97.697
6868.276	300.560	103.251	791.120	1084.128	59.797	87.259
8517.939	335.157	116.490	847.058	1022.863	59.036	94.589
14373.357	433.168	147.950	801.775	940.288	23.334	129.021
14671.361	442.644	160.144	849.722	1136.070	43.652	126.371
20585.315	525.806	189.970	620.643	1048.168	40.166	143.328
23325.885	551.523	189.615	595.338	1050.832	75.769	158.605
4714.844	247.069	84.455	546.060	861.709	37.954	75.061
12784.004	409.303	136.786	564.706	688.568	96.710	123.365
4507.306	241.310	81.494	378.246	1072.141	101.310	73.009
9270.044	354.365	125.682	287.680	1125.416	77.142	99.827
13663.824	430.808	153.579	374.251	1016.204	133.243	123.684
17646.076	479.432	158.977	314.317	1108.101	148.707	145.172
12241.212	411.079	143.667	187.791	1263.928	79.315	117.325
13012.828	415.433	144.511	197.114	1184.017	9.549	115.472
6566.724	293.223	98.242	155.827	1101.442	15.732	89.439
8869.158	339.527	110.864	332.963	761.820	16.040	103.885
32399.033	654.703	220.316	69.256	657.935	165.292	190.634
2761.856	191.832	69.218	274.362	555.383	30.018	56.121
8828.360	350.665	132.819	77.247	639.289	83.089	89.234
6683.797	295.755	99.453	740.510	579.356	20.376	90.160
9646.096	362.473	134.543	767.147	699.223	68.515	97.225
11783.563	395.271	132.330	491.454	514.095	40.101	115.637
10901.969	380.100	130.256	422.197	555.383	73.974	110.003
20088.642	520.795	175.688	700.555	443.507	19.946	144.129
30758.239	640.230	226.806	524.750	299.667	139.764	170.417
5706.416	279.401	99.453	772.475	267.702	110.376	72.882
9447.427	354.660	126.252	637.957	195.782	133.290	95.826
5734.797	275.613	93.058	532.741	211.765	9.058	82.815
17557.385	496.035	181.078	319.645	289.012	9.739	126.960
26712.129	604.535	209.232	298.335	419.534	31.464	160.015
13759.611	423.493	146.219	246.393	366.259	48.323	118.989
4528.592	242.520	82.747	43.951	159.822	123.179	70.583
4014.181	228.520	78.342	62.597	26.637	107.819	67.609
11778.241	401.040	129.977	161.154	129.190	45.830	120.861
26314.791	588.904	207.461	203.773	50.610	105.642	164.243
4017.728	228.359	78.861	435.516	125.194	85.156	66.593
3762.297	221.671	74.987	829.744	274.362	19.722	67.308
5839.453	283.143	102.032	970.921	258.379	54.028	76.665
2215.516	172.268	61.568	992.230	322.308	51.147	49.906
4285.577	237.260	82.371	843.063	452.830	104.036	67.034
27219.445	624.895	226.842	640.621	568.701	34.716	151.465
28961.348	625.106	224.862	1129.411	388.901	74.894	164.718
4549.878	244.628	84.086	1247.946	169.145	119.407	67.915
5887.347	278.275	96.520	1044.172	137.181	50.599	80.992
4627.927	243.219	83.440	1022.863	10.655	98.259	73.892
10520.595	375.080	129.895	989.567	173.141	74.539	105.961
8613.726	338.769	111.788	950.943	436.848	111.675	102.414
3717.951	218.735	73.975	1251.942	303.662	103.536	65.529
4010.633	229.312	79.298	1414.428	338.291	60.852	67.211
8938.337	343.732	113.645	1342.507	269.034	169.875	102.996
4257.196	235.484	80.310	1350.499	346.282	95.711	70.293
13285.998	435.328	147.307	1534.294	66.593	165.336	118.535
17756.054	499.723	175.122	1562.263	221.088	55.222	130.197
8234.126	331.282	114.825	1398.445	454.162	142.067	93.657
6320.162	284.785	94.346	1459.711	540.732	108.947	87.038
18190.643	519.850	181.220	1066.814	687.236	82.823	147.006
39698.350	736.492	269.301	1180.021	704.550	78.301	183.067
8397.319	332.407	109.601	1273.251	516.759	25.942	99.889
11570.703	392.771	132.685	1242.619	616.648	144.395	114.539
24225.217	584.066	215.916	966.925	797.780	68.658	136.925
6602.201	293.484	100.031	1030.854	787.125	3.053	84.759
5197.326	258.634	87.710	1089.455	752.497	41.923	77.166
18488.646	494.919	178.309	1401.109	741.842	13.829	133.979
11907.731	406.355	136.715	1563.595	704.550	47.764	116.311
8516.165	333.615	115.311	875.027	759.156	83.367	97.225
