# Supplementary material for: Comparative electron microscopy particle sizing of TiO2 pigments: sample preparation and measurement
Source: Beilstein J Nanotechnol. 2024 Mar 25;15:317–32. doi: 10.3762/bjnano.15.29 (PMC10999988; doi:10.3762/bjnano.15.29)
Supplement: File 1 — Additional experimental data. [file Beilstein_J_Nanotechnol-15-317-s001.zip › RCPTM E.txt]

Label	Area	X	Y	Perim.	Major	Minor	Angle	Circ.	Feret	Median	Kurt	FeretX	FeretY	FeretAngle	MinFeret	AR	Round	Solidity
SampleE_TEM1.tif	23932.1	4369.3	5059.7	566.6	195.7	155.7	11.8	0.9	197.5	19071	0.8	4271.1	5035.9	169	156	1.3	0.8	1
SampleE_TEM1.tif	4235.3	4847.7	5634.5	243.8	91.3	59.1	169.5	0.9	97.5	21617	-0.1	4798.9	5628.3	173.7	59	1.5	0.6	1
SampleE_TEM1.tif	3336	4880.9	5283.7	212.4	76.3	55.7	24.5	0.9	80.8	29871	-0.1	4852.8	5310.6	36.9	58	1.4	0.7	1
SampleE_TEM1.tif	7542.2	3268.5	5036	320.2	108.6	88.4	34	0.9	116.5	35214	-0.2	3226.2	5079	33.7	92	1.2	0.8	1
SampleE_TEM1.tif	9108.7	3589	4878.1	360.4	112.7	102.9	99.7	0.9	128.5	20263	2.6	3565.5	4820.4	123	97	1.1	0.9	1
SampleE_TEM1.tif	7745.3	1781.9	4931	321	107.7	91.6	83.9	0.9	113.2	21452	0.4	1750.4	4982	64.7	86	1.2	0.9	1
SampleE_TEM1.tif	18217.4	1914.3	4582.4	506.6	184.1	126	31	0.9	198.6	21901	2.8	1836.6	4648.1	40.6	135	1.5	0.7	1
SampleE_TEM1.tif	6614	1587.8	4525.4	300	104.3	80.8	111	0.9	109.1	22713	3.1	1561.9	4470.3	122.9	81	1.3	0.8	1
SampleE_TEM1.tif	3365	1521.4	4479	225.5	73.3	58.5	105.2	0.8	77.7	24496	1.6	1502.7	4508	56.3	59	1.3	0.8	0.9
SampleE_TEM1.tif	8702.6	3410.2	4141.7	346.5	123.1	90	83.3	0.9	128	25518	0.4	3382.4	4201.1	67.8	91	1.4	0.7	1
SampleE_TEM1.tif	5395.6	3889.3	4468.4	290.5	115.6	59.4	7.9	0.8	116	23925	0.6	3834.8	4491.9	21.8	59	1.9	0.5	1
SampleE_TEM1.tif	3597.1	4067.6	4384.1	227.6	76.5	59.9	0.7	0.9	84.1	26048	-0.6	4034.1	4411.1	39.8	54	1.3	0.8	1
SampleE_TEM1.tif	7919.3	4032.7	4298.8	331.5	122.3	82.4	18	0.9	122.9	16006	0.4	3980.2	4330.3	28.8	83	1.5	0.7	1
SampleE_TEM1.tif	10124	4217.4	4378.2	377.7	134.4	95.9	1.8	0.9	141.7	21194	-0.1	4152.6	4389.6	8.7	97	1.4	0.7	1
SampleE_TEM1.tif	6846	4565.4	4131.6	314.8	110.6	78.8	29.9	0.9	124	20316	0	4518.8	4168.7	34.4	81	1.4	0.7	1
SampleE_TEM1.tif	6643	4584.9	3814.2	302	103.2	82	15	0.9	109.1	16432	2.2	4535	3829.4	20.2	81	1.3	0.8	0.9
SampleE_TEM1.tif	12357.7	1668.3	4362.4	407.9	134.4	117.1	22.4	0.9	143.4	15621	4.9	1605	4400.3	34.3	113	1.1	0.9	1
SampleE_TEM1.tif	8267.4	1457.3	4305	331.5	113.2	93	85.5	0.9	120.4	29006	-1.3	1427.3	4357.2	63.4	92	1.2	0.8	1
SampleE_TEM1.tif	10037	1741.6	4155.9	375.8	128.9	99.2	5	0.9	139.8	15179	2.6	1675	4147.2	164.4	97	1.3	0.8	1
SampleE_TEM1.tif	9920.9	1700.6	4054.7	383.5	152.4	82.9	17	0.8	153.3	14024	1	1626.6	4077.2	18.4	88	1.8	0.5	1
SampleE_TEM1.tif	2320.7	5073.1	3588.8	176.5	58.9	50.2	18.2	0.9	65.7	31575	-0.9	5046.6	3608.6	35	49	1.2	0.9	1
SampleE_TEM1.tif	10530.1	3782.2	3005.4	376.7	125.9	106.5	154.7	0.9	133.8	20307	-0.2	3732.5	2956.9	130.1	108	1.2	0.8	1
SampleE_TEM1.tif	16099.8	2880.1	3295.2	488.7	169.3	121	5.1	0.8	182.9	17696	1.7	2795.3	3280.1	166.4	124	1.4	0.7	1
SampleE_TEM1.tif	9166.7	2923.7	3405	356.1	132	88.4	141.6	0.9	134.6	17558	1.3	2870.7	3360.8	143.1	93	1.5	0.7	1
SampleE_TEM1.tif	26658.9	3049.1	3647.6	605.6	218.1	155.6	151.6	0.9	219.2	16748	1.7	2946.1	3603.2	152.2	158	1.4	0.7	1
SampleE_TEM1.tif	12850.8	2448.3	2884.7	442.2	171.7	95.3	148.2	0.8	181	16623	1.2	2369.8	2827.6	143.5	102	1.8	0.6	1
SampleE_TEM1.tif	11951.5	2278.2	2813.2	428.9	159.8	95.3	166	0.8	173.7	18656	0.9	2202.9	2773.8	150.3	93	1.7	0.6	1
SampleE_TEM1.tif	8702.6	2095	2594.4	342.6	120.2	92.2	143.7	0.9	126.2	18162	-0.1	2052.1	2547.6	140.2	92	1.3	0.8	1
SampleE_TEM1.tif	11545.4	2191.9	2694.2	397.2	139.2	105.6	156.4	0.9	146.5	18452	-0.2	2138.2	2644.5	144	109	1.3	0.8	1
SampleE_TEM1.tif	18797.6	2983.9	2882.9	504.6	173.6	137.9	23.3	0.9	183.4	18262	0.4	2913.8	2946.1	40.2	140	1.3	0.8	1
SampleE_TEM1.tif	15925.7	3068.7	2483.3	464.9	158.2	128.1	174	0.9	165.2	17384	0.8	2994.6	2504.5	19	129	1.2	0.8	1
SampleE_TEM1.tif	14562.3	4130.1	2762.4	464.2	165.8	111.8	99.8	0.8	176.1	21932	0	4098.7	2687.6	113.4	112	1.5	0.7	0.9
SampleE_TEM1.tif	10733.2	4777.6	3241.2	381.6	131.2	104.2	78.4	0.9	144.5	16432	4	4745	3301.6	63.4	107	1.3	0.8	1
SampleE_TEM1.tif	5801.7	3645.7	3183.7	277.3	90.6	81.5	8.3	0.9	96.3	24281	0.1	3603.2	3161.6	153.4	81	1.1	0.9	1
SampleE_TEM1.tif	10646.2	3319.4	2362.7	380.5	129.8	104.4	94.4	0.9	138.5	22936	-0.2	3296.2	2423.7	76.5	102	1.2	0.8	1
SampleE_TEM1.tif	9601.8	474	6548.5	375.9	122.5	99.8	92.4	0.9	131.5	17495	0	441.6	6490.1	125	101	1.2	0.8	0.9
SampleE_TEM1.tif	12995.8	591	6326.8	423.2	143.4	115.4	43.4	0.9	156.6	19442	1.5	538.6	6387.8	40.8	122	1.2	0.8	1
SampleE_TEM1.tif	6004.8	984.3	5810.4	288.6	106.3	72	10.4	0.9	108.4	26227	-0.5	937.2	5838.4	26.6	75	1.5	0.7	1
SampleE_TEM1.tif	17144.1	370.5	5556.8	488.7	183.2	119.2	174.4	0.9	184.2	15191	1.4	285.5	5531.4	164.7	119	1.5	0.7	1
SampleE_TEM1.tif	9456.8	650.5	5074.6	363.6	123.1	97.8	0	0.9	131.2	22074	-1	592.5	5057.4	160.8	97	1.3	0.8	1
SampleE_TEM1.tif	16244.8	498.4	4416.3	496.1	184.8	111.9	155.7	0.8	188.4	18231	0.8	420.1	4362.6	149	121	1.7	0.6	0.9
SampleE_TEM1.tif	17318.1	484.7	3740	484.4	165.7	133.1	147.4	0.9	171.8	16032	1.9	420.1	3684	138.8	134	1.2	0.8	1
SampleE_TEM1.tif	12444.7	361.3	3706	416.7	139.1	113.9	108.3	0.9	149.6	21526	0.7	312.4	3646.3	120.3	113	1.2	0.8	1
SampleE_TEM1.tif	4873.4	1221.3	3874.5	255.3	85.2	72.8	161.3	0.9	94.2	23250	0.6	1179.5	3851	149	75	1.2	0.9	1
SampleE_TEM1.tif	41917.4	1048.2	3793.6	756.3	261.4	204.1	147.6	0.9	274.6	13254	3.7	926.4	3721.7	154.4	208	1.3	0.8	1
SampleE_TEM1.tif	11719.5	3228.2	4380.4	416	143.8	103.8	26.4	0.9	161.6	20409	1.1	3166.9	4421.9	36.9	108	1.4	0.7	1
SampleE_TEM1.tif	10472.1	978.9	2569.3	383.7	125.6	106.2	123.3	0.9	131.5	28813	-1.4	947.9	2509.9	125	108	1.2	0.8	0.9
SampleE_TEM1.tif	13866.1	1278.9	2494.2	439.9	157.1	112.4	166.4	0.9	164.4	20900	0.6	1206.5	2456	148.4	113	1.4	0.7	1
SampleE_TEM1.tif	8209.4	1311.4	2345.9	342.5	112.2	93.2	162	0.9	121	20748	1.9	1260.3	2310.6	159.1	97	1.2	0.8	0.9
SampleE_TEM1.tif	2349.7	790	2829.2	185.3	61.9	48.4	163.6	0.9	71.9	32334	-1.3	759.4	2811.5	167	49	1.3	0.8	0.9
SampleE_TEM1.tif	10385.1	297.6	2910.1	378.4	132.8	99.6	178.9	0.9	138.1	18878	0.5	237	2881.5	159.4	97	1.3	0.7	1
SampleE_TEM1.tif	16476.9	403.8	2791.5	472.3	160.7	130.5	176.2	0.9	167.2	20568	-0.3	323.2	2763	165.1	129	1.2	0.8	1
SampleE_TEM1.tif	11545.4	558.7	3260.5	409.8	145	101.4	166.1	0.9	154.3	26878	-1.6	495.5	3220.8	150.8	102	1.4	0.7	1
SampleE_TEM1.tif	6701	927.9	3361.3	309.5	102.4	83.3	39.4	0.9	114.5	25570	0.3	888.7	3403.9	48.8	86	1.2	0.8	1
SampleE_TEM1.tif	10704.2	1921.5	2218.3	377.4	122.1	111.6	158.6	0.9	130.2	37302	6.3	1863.5	2186.7	155.6	113	1.1	0.9	1
SampleE_TEM1.tif	9891.9	1838.6	2049	366.5	126.6	99.5	167.7	0.9	132.5	23454	0.5	1777.4	2019.7	153.4	97	1.3	0.8	1
SampleE_TEM1.tif	5801.7	2165.8	1486.2	292.6	111.5	66.3	163	0.9	118.1	21409	1.2	2111.3	1465	155.8	70	1.7	0.6	1
SampleE_TEM1.tif	12096.6	2480.9	2275.8	410	135.9	113.4	19.7	0.9	149.7	21428	0.6	2412.9	2310.6	37.7	113	1.2	0.8	1
SampleE_TEM1.tif	7687.3	2598.1	2283	335	133	73.6	106	0.9	131.2	14153	2.3	2574.5	2219	109.2	75	1.8	0.6	1
SampleE_TEM1.tif	14620.3	3010.4	1970.9	462.2	168.6	110.4	126	0.9	180	18603	1.3	2956.9	1906.6	128.9	116	1.5	0.7	1
SampleE_TEM1.tif	10153	2663.3	1628.7	402.8	155.2	83.3	109.8	0.8	162	21425	1	2617.6	1551.2	111.4	91	1.9	0.5	0.9
SampleE_TEM1.tif	9775.9	2456.9	1011.5	384.5	152.2	81.8	119.9	0.8	158.4	21174	1.9	2407.5	947.9	125.3	82	1.9	0.5	1
SampleE_TEM1.tif	11603.4	3034.8	1247.7	403.5	146.7	100.7	170.3	0.9	154.2	19624	0.5	2962.3	1217.2	155.2	97	1.5	0.7	1
SampleE_TEM1.tif	10385.1	3198.8	996.4	394.4	155.6	85	103	0.8	155.1	20119	-0.7	3172.3	921	110.3	85	1.8	0.5	1
SampleE_TEM1.tif	11516.4	3468.2	794	424.1	167.1	87.7	6.6	0.8	168.3	19573	-0.4	3382.4	786.4	172.6	91	1.9	0.5	0.9
SampleE_TEM1.tif	4989.5	3833.3	1121.8	262.6	86.7	73.3	14.3	0.9	94.2	25800	1.1	3797.1	1152.6	31	73	1.2	0.8	0.9
SampleE_TEM1.tif	3016.9	3891.9	1062.5	207.5	63.9	60.1	117.1	0.9	77.7	23113	0.3	3856.3	1039.5	146.3	59	1.1	0.9	0.9
SampleE_TEM1.tif	8354.5	3923.5	965.7	336.7	111.1	95.7	54.9	0.9	116.5	24288	2	3888.7	1007.2	56.3	100	1.2	0.9	0.9
SampleE_TEM1.tif	12676.8	3993.1	769.6	414.3	133.2	121.2	162.2	0.9	140.4	19864	0.4	3931.8	807.9	32.5	122	1.1	0.9	1
SampleE_TEM1.tif	11487.4	4385.8	829.7	404.2	150.8	97	158.8	0.9	156.6	18773	1.4	4319.5	791.7	153.4	97	1.6	0.6	1
SampleE_TEM1.tif	23497	5080.8	715.4	572.9	201.7	148.3	169.2	0.9	209.2	17247	6.3	4998.2	646.3	145.5	140	1.4	0.7	1
SampleE_TEM1.tif	8180.4	5199.7	684.2	344.4	131.8	79	122.1	0.9	140.4	22435	2.6	5159.8	624.8	122.5	83	1.7	0.6	1
SampleE_TEM1.tif	15026.4	5276.5	1334.3	460	174.3	109.8	148.2	0.9	174.8	21189	-0.6	5202.8	1281.9	146.3	113	1.6	0.6	1
SampleE_TEM1.tif	25498.5	4741.1	791	585.4	184.2	176.3	5	0.9	196.1	9511	2.8	4685.8	867.1	52.8	167	1	1	1
SampleE_TEM1.tif	7078.1	4634.2	708	326.5	117.1	76.9	126.1	0.8	131.5	17126	0.5	4599.6	657.1	125	83	1.5	0.7	1
SampleE_TEM1.tif	6817	4089.7	205.6	307.6	104.6	83	4.7	0.9	111	20271	2.1	4039.5	237	22.8	81	1.3	0.8	1
SampleE_TEM1.tif	8470.5	4084.7	325.2	337.8	121	89.2	133.2	0.9	126.2	25044	-0.6	4039.5	280.1	129.8	92	1.4	0.7	1
SampleE_TEM1.tif	15722.7	4255.7	294.5	542.9	234.6	85.3	126.7	0.7	237.2	17054	7.7	4168.7	204.7	129.5	93	2.8	0.4	0.9
SampleE_TEM1.tif	7919.3	4458	359.7	336.7	124.9	80.7	147.8	0.9	133.8	22566	1.4	4411.1	312.4	139.9	86	1.5	0.6	1
SampleE_TEM1.tif	11197.3	5116.4	1181.7	392.4	128.8	110.7	153.1	0.9	143.4	17444	0	5057.4	1136.4	145.7	108	1.2	0.9	1
SampleE_TEM1.tif	42033.4	5521.2	1643.3	749.1	247.7	216	147.6	0.9	260.8	15912	3.6	5418.3	1556.5	141.7	215	1.1	0.9	1
SampleE_TEM1.tif	3190.9	5367.9	1526.3	214	71.6	56.7	78.7	0.9	82.2	28547	0.3	5342.9	1561.9	58.4	54	1.3	0.8	1
SampleE_TEM1.tif	28921.6	5580.4	2014.2	626.8	226.8	162.4	19.6	0.9	230.1	13721	2.9	5472.1	2062.8	20.6	164	1.4	0.7	1
SampleE_TEM1.tif	9717.9	5820.5	3118.8	362.3	125.8	98.4	125.3	0.9	135.9	34945	3.5	5784.5	3064.6	123.7	102	1.3	0.8	1
SampleE_TEM1.tif	34752.3	6568.3	2990.6	697.2	252.8	175	164.8	0.9	260.6	14484	3.9	6452.4	2940.7	161.9	178	1.4	0.7	1
SampleE_TEM1.tif	11429.4	6502.6	1383.2	388.7	125	116.5	114.2	1	137.9	20320	-0.1	6452.4	1330.3	128.7	113	1.1	0.9	1
SampleE_TEM1.tif	4351.3	5617.2	3297	247.3	93.2	59.5	90.3	0.9	97.5	27887	0	5612.2	3247.7	96.3	59	1.6	0.6	1
SampleE_TEM1.tif	12096.6	5474.5	3277.7	418.1	148.1	104	132.3	0.9	153.1	19154	-0.1	5418.3	3226.2	129.3	110	1.4	0.7	1
SampleE_TEM1.tif	7281.2	6734.5	2841.5	310.1	109	85.1	100.9	1	114.5	22880	0.4	6700.1	2795.3	131.2	81	1.3	0.8	1
SampleE_TEM2.tif	20524.9	4431.1	5658.9	523.8	184.6	141.6	128.5	0.9	196.4	22059	1.3	4381.3	5579.1	127.2	149	1.3	0.8	1
SampleE_TEM2.tif	25707	2998.6	5446.6	588.6	192	170.4	11.4	0.9	203.4	33982	0.6	2908.3	5498.2	21.8	173	1.1	0.9	1
SampleE_TEM2.tif	36449.9	3239.9	4854.8	713.5	256.1	181.2	24.9	0.9	257.4	18808	0.3	3129.5	4926.3	33	179	1.4	0.7	1
SampleE_TEM2.tif	16478.1	3045.1	4774.7	482.7	169.6	123.7	112.7	0.9	182.6	16267	2.3	2989.2	4699.6	124.2	124	1.4	0.7	1
SampleE_TEM2.tif	10306.1	2698.5	4955.7	413.6	165.4	79.3	48.1	0.8	170.6	21215	0.7	2649.3	5018	55.3	86	2.1	0.5	0.9
SampleE_TEM2.tif	31791.7	2783.5	5324.8	709.4	282.6	143.2	151.7	0.8	299.3	18545	0.8	2660.1	5233.8	146	149	2	0.5	1
SampleE_TEM2.tif	4075.9	3950.1	4805.3	238.3	89.4	58	107.5	0.9	92.2	25473	0.7	3928.1	4764.4	110.6	59	1.5	0.6	1
SampleE_TEM2.tif	8384.6	3999.8	4630.8	339	104.2	102.5	2.9	0.9	118.3	22601	1.2	3960.4	4672.7	43.2	97	1	1	1
SampleE_TEM2.tif	5968.2	3065.4	4438.8	326.3	93.2	81.5	120.7	0.7	116.2	19233	6.7	3054	4505.4	68.2	81	1.1	0.9	0.9
SampleE_TEM2.tif	8530.2	2890.6	4473.3	344.1	124.9	86.9	163.7	0.9	132.7	25199	-0.6	2827.3	4451.4	153.4	86	1.4	0.7	1
SampleE_TEM2.tif	19971.7	4640.4	4433.4	529.8	190.2	133.7	120.5	0.9	198.1	18425	2.8	4586.3	4354.3	119.4	142	1.4	0.7	1
SampleE_TEM2.tif	7132.8	4790.6	4808.4	320.9	104.2	87.2	125.4	0.9	115.5	36915	1.7	4748.2	4764.4	127.4	97	1.2	0.8	0.9
SampleE_TEM2.tif	15197.1	4526.8	4668.6	475.2	174.3	111	154.8	0.8	193	14422	1.1	4440.6	4634.9	153.4	119	1.6	0.6	1
SampleE_TEM2.tif	15168	4613.2	4185.1	454.8	154.3	125.2	90.7	0.9	158.7	15402	0.8	4564.7	4122.3	125.3	124	1.2	0.8	1
SampleE_TEM2.tif	6463.2	4901.1	4182.1	308.4	106.2	77.5	125.5	0.9	116.7	29353	-1.1	4850.7	4154.7	146.3	81	1.4	0.7	0.9
SampleE_TEM2.tif	10393.5	4501.4	3908.6	380.1	131	101	113.2	0.9	138.2	21028	1.5	4462.2	3852.5	128.7	102	1.3	0.8	1
SampleE_TEM2.tif	7656.8	4407.5	3645.2	324.9	108.1	90.2	104.1	0.9	113.8	26889	-0.3	4381.3	3593.5	121.4	92	1.2	0.8	1
SampleE_TEM2.tif	12955.4	4493.1	3606	425.9	156	105.7	95.4	0.9	157.3	22353	0.6	4467.6	3679.9	67.8	103	1.5	0.7	1
SampleE_TEM2.tif	21107.1	4599.4	3569	532.2	179.7	149.5	100.2	0.9	188.8	20161	5.1	4537.8	3496.4	121	151	1.2	0.8	1
SampleE_TEM2.tif	5094.8	5731	3608.8	263.8	84.4	76.9	17	0.9	92.2	27927	0.7	5692.4	3582.7	159.4	76	1.1	0.9	1
SampleE_TEM2.tif	16128.8	6376.4	3800.4	465.5	158.2	129.8	163.1	0.9	166.7	35394	0.3	6296.8	3771.6	150.9	130	1.2	0.8	1
SampleE_TEM2.tif	12344	3896.3	3867.7	400.9	128.6	122.2	7.9	1	135.3	16808	2	3836.3	3895.7	23.5	119	1.1	0.9	1
SampleE_TEM2.tif	19593.3	3557	3905.3	534.3	202.7	123.1	1.7	0.9	201.6	16805	1.6	3458.6	3884.9	164.5	119	1.6	0.6	1
SampleE_TEM2.tif	2416.4	6395	3499.6	174.7	60.4	51	0.6	1	63.2	29242	-0.1	6366.9	3485.6	160	49	1.2	0.8	1
SampleE_TEM2.tif	7365.7	6209.9	3153.3	326.7	121.3	77.3	136.1	0.9	126.4	26033	-0.8	6167.3	3102.5	129.8	79	1.6	0.6	1
SampleE_TEM2.tif	3726.5	6091.1	3130.7	228	75.9	62.5	154.7	0.9	82.2	26235	-0.6	6059.3	3102.5	156.8	65	1.2	0.8	1
SampleE_TEM2.tif	30132.3	5362.2	3077.7	649.4	242.5	158.2	5.1	0.9	241.3	14400	2.8	5239.2	3064.7	169.7	151	1.5	0.7	1
SampleE_TEM2.tif	15284.5	5353.5	2971.4	464.8	158.3	123	28.1	0.9	175.7	17597	1.1	5282.4	3021.6	42.5	123	1.3	0.8	1
SampleE_TEM2.tif	21689.4	5235	2287.7	571.2	206.2	133.9	125.7	0.8	229.6	20400	0.3	5190.6	2174.5	119.6	141	1.5	0.6	1
SampleE_TEM2.tif	18137.6	5414.1	2328.9	518.7	200.3	115.3	118	0.8	212.6	22552	-0.5	5352.5	2239.2	125.7	122	1.7	0.6	1
SampleE_TEM2.tif	9578.3	4753.9	2132.9	364.6	128.8	94.7	103.5	0.9	135.2	24500	1.9	4721.2	2071.9	118.6	97	1.4	0.7	1
SampleE_TEM2.tif	7307.4	4628.1	2099.4	323.4	117.7	79.1	105.9	0.9	123	23578	0.8	4586.3	2055.8	127.9	78	1.5	0.7	1
SampleE_TEM2.tif	9403.6	4557.2	1732.4	359.7	123	97.3	148.7	0.9	135.2	22887	1.3	4494.6	1715.8	151.4	102	1.3	0.8	1
SampleE_TEM2.tif	16740.2	4393.7	1780.6	529.5	223.6	95.3	171.6	0.8	220.2	19167	0.7	4289.6	1742.8	162.9	96	2.3	0.4	1
SampleE_TEM2.tif	33160.1	4090.3	1932.7	684.9	248.1	170.2	157.9	0.9	261	15672	3.3	3971.2	1883.1	150.3	177	1.5	0.7	1
SampleE_TEM2.tif	15022.5	5579.5	114	467	171	111.9	139.7	0.9	187.3	32794	-0.3	5509	54	138.5	122	1.5	0.7	1
SampleE_TEM2.tif	12285.8	5228.3	254.9	413.9	144.8	108	177.4	0.9	147.4	30072	1.6	5158.3	232	156.3	103	1.3	0.7	1
SampleE_TEM2.tif	3318.9	4587.5	577.2	218.6	75.8	55.7	161.5	0.9	87	24280	2.4	4553.9	550.4	150.3	54	1.4	0.7	1
SampleE_TEM2.tif	10888.4	4534.6	176.2	393.8	137.8	100.6	143.3	0.9	149.2	22159	-0.2	4483.8	124.1	139.4	107	1.4	0.7	1
SampleE_TEM2.tif	6550.5	5307.9	545.8	310.4	104.8	79.6	28.9	0.9	114.7	36591	2.2	5255.4	582.7	48.8	86	1.3	0.8	0.9
SampleE_TEM2.tif	6696.1	3861.7	1590.7	304.5	100.6	84.8	102	0.9	106	21531	0	3847.1	1537.8	104.7	88	1.2	0.8	0.9
SampleE_TEM2.tif	4832.8	3151.9	1271.3	258.7	88	69.9	6	0.9	95.5	28965	-0.5	3124.1	1305.8	42.7	65	1.3	0.8	1
SampleE_TEM2.tif	20757.8	3199.7	1553.6	540.5	183.3	144.2	144.4	0.9	204	17999	1.4	3107.9	1500	142.5	151	1.3	0.8	1
SampleE_TEM2.tif	7569.5	3189	1920.6	324.6	114.4	84.3	101.1	0.9	118.8	24428	1.5	3151.1	1866.9	129.5	81	1.4	0.7	1
SampleE_TEM2.tif	7482.1	4354.2	1567.5	317.8	110	86.6	163.7	0.9	114.3	25978	0	4300.4	1548.6	160.7	86	1.3	0.8	1
SampleE_TEM2.tif	5298.6	2142.5	4485.5	273.2	98	68.9	79.5	0.9	100.8	25730	0.6	2131.3	4435.2	105.5	72	1.4	0.7	0.9
SampleE_TEM2.tif	29200.6	1925.6	4582	633.2	228.3	162.9	159.4	0.9	235.6	17222	1.5	1818.3	4527	159.9	167	1.4	0.7	1
SampleE_TEM2.tif	42330.7	1772.8	4369.3	757.3	268.1	201	118.4	0.9	272.8	16360	4.9	1721.2	4241	114.5	201	1.3	0.7	1
SampleE_TEM2.tif	10771.9	929.2	4374	388.1	128.4	106.8	131.7	0.9	140.7	15909	3	874.1	4332.7	147.5	109	1.2	0.8	1
SampleE_TEM2.tif	13159.2	1044.3	4584.7	420	146.6	114.3	126	0.9	157.3	27715	-0.9	1009	4516.2	121	116	1.3	0.8	1
SampleE_TEM2.tif	16099.7	1376	4057.2	472.7	164.9	124.3	171.5	0.9	169	18241	2.8	1295	4079.1	16.7	124	1.3	0.8	1
SampleE_TEM2.tif	8763.1	1406.2	3879	343.9	117.1	95.3	130.7	0.9	124.2	21930	0.5	1359.7	3841.7	145.6	96	1.2	0.8	1
SampleE_TEM2.tif	7598.6	1725	3903.6	327.3	105.3	91.9	1.4	0.9	118.3	14455	3.7	1661.9	3884.9	155.8	92	1.1	0.9	0.9
SampleE_TEM2.tif	13945.3	3023.3	4089.8	437.1	152.3	116.6	107.9	0.9	161.9	16685	1.2	2967.6	4025.2	126.9	119	1.3	0.8	1
SampleE_TEM2.tif	9956.8	2616.7	3230.8	385.4	131.1	96.7	123.4	0.8	152.8	28159	0.3	2568.3	3172.7	132.1	104	1.4	0.7	1
SampleE_TEM2.tif	5356.8	1447.6	3165.4	267.3	89.1	76.5	53.6	0.9	95.5	25187	0	1408.3	3194.2	42.7	79	1.2	0.9	1
SampleE_TEM2.tif	5910	1574.6	2479.7	281.6	92.4	81.4	99	0.9	97.3	26442	-0.4	1532.4	2460.4	146.3	80	1.1	0.9	1
SampleE_TEM2.tif	15575.6	1705.4	2468.5	500.7	194.9	101.8	166.5	0.8	208.4	19873	3.9	1607.9	2438.8	158.7	108	1.9	0.5	1
SampleE_TEM2.tif	4425.2	2004.3	2366.6	248.2	85.5	65.9	170.4	0.9	92.2	29086	-0.1	1964	2347.1	159.4	65	1.3	0.8	1
SampleE_TEM2.tif	6637.8	2006.2	2191.5	295.4	94.4	89.6	18.1	1	103.1	23482	1.1	1964	2223	42.9	86	1.1	0.9	1
SampleE_TEM2.tif	31209.5	2599.6	2809.5	650.3	216.7	183.4	87.1	0.9	227.5	11340	2.6	2546.8	2913.7	67.7	184	1.2	0.8	1
SampleE_TEM2.tif	29084.2	2040.8	3294.1	625.8	203.2	182.3	10.4	0.9	214.9	12972	2	1947.8	3350.7	38.9	173	1.1	0.9	1
SampleE_TEM2.tif	12344	2689.8	3439.2	436.2	168.6	93.2	150.3	0.8	177	23392	0.3	2622.3	3388.5	142.4	96	1.8	0.6	1
SampleE_TEM2.tif	14440.2	2490.8	3533	453.6	150.6	122.1	8.6	0.9	164.7	22018	1	2417.3	3571.9	31.6	113	1.2	0.8	1
SampleE_TEM3.tif	16187	5278.9	6750.9	477.3	175.7	117.3	140.7	0.9	181	20478	0	5224.4	6678.6	126.5	116	1.5	0.7	1
SampleE_TEM3.tif	9195.8	5088.3	6683.4	355.7	123	95.2	107.5	0.9	126.2	25359	1.1	5046.7	6630.2	129.8	101	1.3	0.8	1
SampleE_TEM3.tif	26282.1	5109.9	6467.7	597	209.7	159.6	112.9	0.9	215	14478	4.9	5062.8	6366.2	112.1	161	1.3	0.8	1
SampleE_TEM3.tif	8499.6	5754.4	6529.3	342.7	122.9	88	115.4	0.9	127.1	23603	-0.6	5719.9	6474	126.4	86	1.4	0.7	1
SampleE_TEM3.tif	17202.3	5491.7	6141.2	490.3	177.9	123.1	118.8	0.9	183.8	15977	0.5	5450.6	6059.2	121.8	127	1.4	0.7	1
SampleE_TEM3.tif	8876.7	5110.7	5356.4	348.4	124.2	91	152	0.9	126.1	28553	0	5052.1	5337.5	160	94	1.4	0.7	1
SampleE_TEM3.tif	21408.6	4981.2	5035.4	561.3	174.5	156.2	178.4	0.9	196.1	20659	1.2	4901.3	4982	159.1	156	1.1	0.9	0.9
SampleE_TEM3.tif	34230.6	4285.2	5007.9	688.1	231.1	188.6	108.8	0.9	242.1	17173	3.3	4233.4	4895.9	110.9	192	1.2	0.8	1
SampleE_TEM3.tif	16274	3984.5	4896.4	508.4	188.8	109.8	73	0.8	194.2	14307	2.4	3921	4982	56.3	108	1.7	0.6	1
SampleE_TEM3.tif	13083	5258.5	5207.4	435.4	163.3	102	138.9	0.9	168.3	16430	3.4	5192.1	5149	140.2	109	1.6	0.6	1
SampleE_TEM3.tif	46182.3	5707	3634.6	846.1	320.7	183.4	146.8	0.8	321.4	16397	-0.2	5585.3	3511.7	129.6	188	1.7	0.6	1
SampleE_TEM3.tif	11081.4	6159.7	3458.3	391.9	126.9	111.2	29.8	0.9	141	16611	0.9	6107.7	3500.9	43.5	108	1.1	0.9	1
SampleE_TEM3.tif	14475.5	5943.3	3281	464.8	174.9	105.4	8.4	0.8	176.4	15044	2.1	5860	3317.8	31.3	102	1.7	0.6	1
SampleE_TEM3.tif	13228.1	6290	3269.4	445.9	172.1	97.8	176.2	0.8	179	17538	1.1	6199.3	3263.9	173.1	97	1.8	0.6	0.9
SampleE_TEM3.tif	9543.9	5231.2	3440.2	364.3	130.6	93	176.2	0.9	131.2	22346	-1.1	5170.6	3414.7	160.8	86	1.4	0.7	1
SampleE_TEM3.tif	12531.9	4719.3	3936.1	413.6	140.8	113.3	17.4	0.9	147.9	19013	0.6	4658.9	3974.9	33.1	113	1.2	0.8	1
SampleE_TEM3.tif	21698.7	4602.2	4115	548.4	180.5	153	170.2	0.9	188.1	19441	1.2	4513.5	4125.7	13.2	151	1.2	0.8	1
SampleE_TEM3.tif	10820.3	4364.6	3923.2	384.1	130.6	105.5	92.7	0.9	140.4	18904	-0.8	4319.6	3872.5	122.5	102	1.2	0.8	1
SampleE_TEM3.tif	31677.8	4473.1	3712.5	725.3	300.2	134.3	12.7	0.8	298.2	14712	3.9	4335.7	3748.7	16.8	141	2.2	0.4	0.9
SampleE_TEM3.tif	11255.5	4196.5	3994.7	403.4	150.1	95.4	113.6	0.9	157	22540	0.9	4174.1	3915.6	112.2	100	1.6	0.6	1
SampleE_TEM3.tif	6091.9	5997.2	2667	298.7	114.6	67.7	116.2	0.9	118.2	24385	-0.8	5962.3	2617.6	120.1	68	1.7	0.6	1
SampleE_TEM3.tif	18275.6	6700.6	2314.9	502.8	171	136	146	0.9	181	21059	1	6657.1	2235.2	126.5	143	1.3	0.8	1
SampleE_TEM3.tif	23236.2	5617.1	2135	595.6	224.9	131.5	144.6	0.8	237.2	20023	4.4	5536.8	2046.7	140.5	141	1.7	0.6	0.9
SampleE_TEM3.tif	4612.4	4110.5	3683.7	257.6	85	69.1	69.6	0.9	91.6	25668	0.2	4093.4	3727.1	61.9	74	1.2	0.8	0.9
SampleE_TEM3.tif	13692.2	3930.3	3528.2	475.6	197.4	88.3	153	0.8	193.1	19582	4.6	3845.6	3479.4	149.9	87	2.2	0.4	1
SampleE_TEM3.tif	16361.1	3714.5	3108.5	489.1	184.7	112.8	96.7	0.9	182.3	18437	0.2	3667.9	3026.9	109	110	1.6	0.6	1
SampleE_TEM3.tif	34462.6	3658.3	3450.8	679.2	232.5	188.8	87.4	0.9	242.1	14010	1.5	3608.6	3560.1	69.1	189	1.2	0.8	1
SampleE_TEM3.tif	8673.7	3489.1	3437.4	354.3	120.3	91.8	93.2	0.9	125.6	15477	1.1	3457.8	3490.1	59	92	1.3	0.8	1
SampleE_TEM3.tif	11255.5	2990.6	6421.4	402.7	140.9	101.7	20.6	0.9	142.3	27385	-0.8	2924.6	6447	29.5	107	1.4	0.7	0.9
SampleE_TEM3.tif	11023.4	2578	6182.8	381.9	125.3	112	14.7	0.9	134.6	30551	-0.9	2542.2	6237	53.1	108	1.1	0.9	1
SampleE_TEM3.tif	7368.3	1836	5367.3	326.2	112.9	83.1	18.1	0.9	122.8	29991	-1.2	1788.2	5402.2	37.9	81	1.4	0.7	0.9
SampleE_TEM3.tif	21553.7	647.2	5290.7	543.1	181	151.6	80.8	0.9	191	21698	0.2	608.6	5375.2	68.5	153	1.2	0.8	1
SampleE_TEM3.tif	24338.5	1967.7	2920.3	577.4	204.7	151.4	61.8	0.9	214.4	22821	1.1	1928.2	3016.2	64.7	154	1.4	0.7	1
SampleE_TEM3.tif	5975.8	2726.3	3021.8	290.9	100.9	75.4	155.4	0.9	109.1	28292	0.6	2682.2	2994.6	147.1	75	1.3	0.7	1
SampleE_TEM3.tif	9224.8	2387.2	2975.7	356.6	110.6	106.2	73.1	0.9	122.8	21895	0.4	2348.3	2930	127.9	102	1	1	1
SampleE_TEM3.tif	9834	3054.9	2853.6	366.7	129.3	96.9	166.7	0.9	139.7	27105	2	2994.6	2822.3	152.4	92	1.3	0.7	1
SampleE_TEM3.tif	20103.2	2565	2798.2	528.2	179.4	142.6	152.8	0.9	195.2	19886	6.7	2488.3	2736.1	140.6	151	1.3	0.8	1
SampleE_TEM3.tif	9427.9	2262.2	2579.2	380.6	143.3	83.8	11.5	0.8	149	21607	1.1	2181.3	2585.3	12.5	86	1.7	0.6	1
SampleE_TEM3.tif	12386.8	2106.3	2486.1	433	147.3	107	8.7	0.8	163.8	20817	0	2014.4	2482.9	9.5	108	1.4	0.7	1
SampleE_TEM3.tif	5830.8	1844.8	2308.4	286.9	102.8	72.2	85.9	0.9	111	25231	0.1	1820.5	2359.1	67.2	75	1.4	0.7	0.9
SampleE_TEM3.tif	12328.8	1233.3	2467	438.7	171.3	91.7	105.5	0.8	176.1	20030	0.3	1211.8	2380.6	113.4	95	1.9	0.5	1
SampleE_TEM3.tif	4728.5	546.4	1953.4	255.3	84.1	71.6	53.8	0.9	95.9	27018	-0.1	522.4	1992.8	51.8	70	1.2	0.9	1
SampleE_TEM3.tif	2958.9	1589.8	1684.3	202.8	71.1	53	120.9	0.9	80.1	34152	-0.6	1561.9	1658.9	132.3	54	1.3	0.7	1
SampleE_TEM3.tif	7571.3	1931.8	1668.7	332.5	116.8	82.5	47.7	0.9	127.1	27374	1.5	1895.9	1718.1	53.6	91	1.4	0.7	0.9
SampleE_TEM3.tif	8209.5	1769.5	1768.3	339.1	127.3	82.1	158.5	0.9	133	21708	2.1	1712.7	1734.3	148.2	86	1.5	0.6	1
SampleE_TEM3.tif	24570.6	1960	1310.2	590	213	146.9	146.3	0.9	221	24621	0.7	1863.6	1249.6	137	150	1.5	0.7	1
SampleE_TEM3.tif	12938	1696.1	1044	494.3	188.1	87.6	0.1	0.7	196.1	22080	0.4	1594.3	1034.1	164.1	92	2.1	0.5	0.9
SampleE_TEM3.tif	15606.8	364.3	1204.6	477.1	147.5	134.8	49.6	0.9	168.3	23994	-0.8	290.8	1238.8	39.8	140	1.1	0.9	0.9
SampleE_TEM3.tif	4960.5	1490.1	854	264.9	91.3	69.1	13.4	0.9	104	29795	0	1443.4	872.5	21.3	70	1.3	0.8	0.9
SampleE_TEM3.tif	11777.6	1724.3	653.4	425.9	167.4	89.6	2.5	0.8	170.1	26698	-0.6	1642.7	657.1	11	86	1.9	0.5	1
SampleE_TEM3.tif	24280.5	2274.1	598.5	585.6	216	143.1	85.4	0.9	214.4	14594	2.6	2251.3	705.6	78.4	135	1.5	0.7	1
SampleE_TEM3.tif	6904.1	2720.5	713.8	316.9	104.6	84.1	75	0.9	118.2	24187	0.5	2682.2	759.4	59.9	86	1.2	0.8	1
SampleE_TEM3.tif	16506.1	2815.7	770.1	471.4	163.2	128.8	7.6	0.9	172.1	21999	0.5	2736.1	802.5	20.1	124	1.3	0.8	1
SampleE_TEM3.tif	3016.9	2386.2	147.3	206.3	69.8	55.1	150.9	0.9	73.3	24291	0.4	2353.7	129.3	162.9	60	1.3	0.8	0.9
SampleE_TEM3.tif	9921.1	2511.1	73.1	388.2	142.1	88.9	175.5	0.8	152.3	20923	2	2434.5	86.2	8.1	92	1.6	0.6	0.9
SampleE_TEM3.tif	5018.5	2786.2	116.7	269	85.9	74.4	157.8	0.9	103.5	29336	3.2	2746.9	86.2	141.3	70	1.2	0.9	1
SampleE_TEM3.tif	16071	2105.3	197.4	466.1	156.8	130.5	55.9	0.9	164.9	22668	-0.4	2057.5	263.9	51.6	133	1.2	0.8	1
SampleE_TEM3.tif	6701.1	1203.3	328.3	318.8	93.5	91.3	85.1	0.8	109.1	24804	0.9	1158	312.4	159.8	92	1	1	0.9
SampleE_TEM3.tif	7803.4	3109	704.2	337.3	124.1	80	179.2	0.9	128	29022	0.3	3053.9	667.9	165.4	75	1.6	0.6	1
SampleE_TEM3.tif	15084.7	4095.4	948.6	468.9	174.4	110.1	165.8	0.9	181.1	22538	0	4012.6	904.8	157.2	108	1.6	0.6	1
SampleE_TEM3.tif	5337.6	4167	836.1	272.3	92.3	73.6	158.7	0.9	102.2	23815	-0.4	4120.3	818.7	161.6	75	1.3	0.8	0.9
SampleE_TEM3.tif	13808.3	3766.8	1225.1	436.1	150.9	116.5	75.8	0.9	154.2	25411	1.1	3743.3	1303.4	65.2	120	1.3	0.8	1
SampleE_TEM3.tif	17608.4	3849.3	1922.1	504	195.5	114.7	172.5	0.9	196.6	20597	4.2	3754	1901.3	170.5	115	1.7	0.6	1
SampleE_TEM3.tif	13489.2	3840.4	2186.2	442	141.8	121.2	101.4	0.9	154.2	18949	3.5	3807.9	2111.3	102.1	129	1.2	0.9	0.9
SampleE_TEM3.tif	16361.1	4193	1938.5	498.6	172.9	120.5	107	0.8	178.3	20712	-0.8	4158	1852.8	115	131	1.4	0.7	0.9
SampleE_TEM3.tif	6353	3985.8	2636.8	296.1	104.9	77.1	175.3	0.9	108.4	24462	-0.7	3937.2	2606.8	153.4	75	1.4	0.7	1
SampleE_TEM3.tif	9805	3967	2435.4	361.1	119	104.9	84.3	0.9	124	21060	0.7	3926.4	2391.4	124.4	102	1.1	0.9	1
SampleE_TEM3.tif	20393.3	5942.7	1201	526.8	173.1	150	10.9	0.9	188.4	19542	0.7	5865.4	1260.3	31	140	1.2	0.9	1
SampleE_TEM3.tif	10762.3	6145.9	1351.5	391.8	133.9	102.3	162.3	0.9	149.6	22464	0.8	6080.8	1314.2	149.7	97	1.3	0.8	1
SampleE_TEM3.tif	14098.4	5789.6	475.9	437	143.2	125.3	150.8	0.9	156.6	21770	-0.3	5730.7	420.1	130.8	124	1.1	0.9	1
SampleE_TEM3.tif	9224.8	5525.6	164.5	350.2	117.6	99.9	165.7	0.9	121	27133	-0.8	5466.8	134.6	147.7	97	1.2	0.8	1
SampleE_TEM3.tif	6324	4926.4	148.9	299.2	99.2	81.2	9	0.9	106.9	18528	-0.6	4895.9	188.5	49.1	78	1.2	0.8	1
SampleE_TEM5.tif	17560	3861.4	6327.7	509.3	181.9	122.9	158.6	0.9	193.8	16787	3.4	3789.2	6275.6	149.9	130	1.5	0.7	1
SampleE_TEM5.tif	17998.3	4553.2	6070.3	520.7	174.6	131.3	12.8	0.8	193.2	18643	-0.3	4475.6	6102.7	17.9	135	1.3	0.8	0.9
SampleE_TEM5.tif	22205.7	3864.8	5484.6	608.3	241.2	117.2	40.6	0.8	249.9	17694	1.1	3783.8	5572.9	38.9	126	2.1	0.5	0.9
SampleE_TEM5.tif	6866.2	5517.9	4710.6	303.9	97.7	89.5	105.1	0.9	108.1	30503	-1.1	5475.6	4675.6	143.1	86	1.1	0.9	1
SampleE_TEM5.tif	7479.8	6563	3980.9	333.6	122.6	77.7	108.7	0.8	131.6	19442	0.1	6551.3	3913.5	109.2	81	1.6	0.6	0.9
SampleE_TEM5.tif	3506.2	6650.1	3983.1	219.8	79.5	56.2	109.4	0.9	82.5	33333	-0.9	6627	3945.9	121.6	58	1.4	0.7	1
SampleE_TEM5.tif	6486.4	4187.3	3850.5	296.6	102.6	80.5	114.4	0.9	111.3	28591	-0.8	4162.1	3800	119.1	81	1.3	0.8	1
SampleE_TEM5.tif	9349.8	4844.5	3619.7	367.4	110.7	107.5	83.8	0.9	123.5	20638	-0.7	4789.2	3589.2	156.8	108	1	1	0.9
SampleE_TEM5.tif	7012.3	4094.7	3515.3	303.3	99.9	89.3	164.2	1	106.2	26305	0.5	4043.2	3502.7	165.3	87	1.1	0.9	1
SampleE_TEM5.tif	9379	4029.9	3430.5	356.5	123.9	96.4	20.1	0.9	130.6	19594	0.8	3972.9	3454	24.4	100	1.3	0.8	1
SampleE_TEM5.tif	8648.5	3902.9	3382.6	342.7	110.9	99.3	135.1	0.9	123.3	24081	0.9	3859.4	3335.1	127.9	97	1.1	0.9	1
SampleE_TEM5.tif	11979.4	3804.6	3265.5	395	127.6	119.5	75.5	1	135.5	20745	-0.9	3745.9	3297.3	28.6	117	1.1	0.9	1
SampleE_TEM5.tif	19400.8	3696.4	2935.8	522.3	179.1	138	178.4	0.9	186.4	25303	0.1	3610.8	2908.1	163.1	141	1.3	0.8	0.9
SampleE_TEM5.tif	15456.3	3972.8	2663.1	460	158.1	124.5	98	0.9	166.5	20893	0.8	3956.7	2745.9	76.9	130	1.3	0.8	1
SampleE_TEM5.tif	7187.6	3860.4	2561.7	324.5	100.2	91.3	6.6	0.9	112.5	25960	0.7	3827	2605.4	35.2	87	1.1	0.9	0.9
SampleE_TEM5.tif	20072.8	3813.5	2054.7	525.8	185.4	137.8	85.3	0.9	188.8	18173	0.3	3778.4	2140.5	66.4	130	1.3	0.7	1
SampleE_TEM5.tif	15134.9	3584.7	1969.5	468.2	169.1	113.9	17.3	0.9	168.9	25221	-1	3518.9	2021.6	39.8	117	1.5	0.7	1
SampleE_TEM5.tif	10810.7	3157.7	1630.3	417.2	159.1	86.5	99	0.8	159	25958	0.3	3145.9	1556.7	107.8	90	1.8	0.5	0.9
SampleE_TEM5.tif	28692.1	2938.6	1650	628	215.4	169.6	68.4	0.9	220.8	13098	3	2875.7	1745.9	68.5	170	1.3	0.8	1
SampleE_TEM5.tif	10956.8	3804.9	1609.6	398.1	148.1	94.2	113.2	0.9	159.6	25578	0.1	3767.5	1535.1	118.3	97	1.6	0.6	1
SampleE_TEM5.tif	26354.7	4190.5	1715.6	647.8	253.5	132.4	149.5	0.8	270.9	20028	0.6	4081.1	1643.2	151.4	138	1.9	0.5	1
SampleE_TEM5.tif	10314	3907.8	1230.9	394.7	156.4	84	163.6	0.8	159.7	17122	2.4	3832.4	1200	156	84	1.9	0.5	1
SampleE_TEM5.tif	18378.1	3694.7	1059.1	512.4	185.1	126.4	94.2	0.9	198.2	19080	4.1	3686.5	962.2	101	130	1.5	0.7	1
SampleE_TEM5.tif	3827.6	3394.5	1028.7	259.9	103.7	47	115.4	0.7	114	29278	0	3367.5	973	121.4	53	2.2	0.5	0.9
SampleE_TEM5.tif	37282.2	5054.5	1230.7	735.4	268.4	176.9	124	0.9	274	16788	2.8	4989.2	1102.7	112	184	1.5	0.7	1
SampleE_TEM5.tif	7304.5	4435.1	1668.5	321.4	99.9	93.1	126.1	0.9	111.4	18515	-0.3	4394.6	1627	140.9	92	1.1	0.9	1
SampleE_TEM5.tif	23754.3	5383.2	1047	595.1	226.4	133.6	136	0.8	225.5	13596	0.8	5291.9	973	134	132	1.7	0.6	1
SampleE_TEM5.tif	11804.1	5503.1	1102.7	401.9	139.2	108	106.7	0.9	142.8	19506	0.3	5470.2	1037.8	119.5	105	1.3	0.8	1
SampleE_TEM5.tif	12446.9	5512.6	1301.3	413.1	144.7	109.5	90	0.9	148.7	27828	-0.9	5491.9	1232.4	109.1	108	1.3	0.8	1
SampleE_TEM5.tif	10635.4	4419	526	384.5	122.9	110.2	124.9	0.9	134.3	25992	0.6	4372.9	475.7	139.9	108	1.1	0.9	1
SampleE_TEM5.tif	8064.2	4503.9	408.6	338.7	125.4	81.9	87.4	0.9	131.6	30400	-0.9	4486.5	475.7	70.8	81	1.5	0.7	1
SampleE_TEM5.tif	14550.6	4217.7	263.3	454.3	151	122.7	3.8	0.9	164.4	22804	-0.3	4129.7	243.2	170.5	119	1.2	0.8	1
SampleE_TEM5.tif	6515.6	3889.4	304.3	299	99.5	83.4	105.2	0.9	106.5	29206	-0.3	3859.4	259.5	114	84	1.2	0.8	1
SampleE_TEM5.tif	9379	4607.8	314.6	352.5	125.7	95	97.5	0.9	126.5	29510	-0.7	4583.8	373	70	92	1.3	0.8	1
SampleE_TEM5.tif	11891.7	4718.3	188.2	399.3	128	118.3	156	0.9	138.1	19149	2.5	4659.4	227	30.6	119	1.1	0.9	1
SampleE_TEM5.tif	3184.8	4923.9	48.2	211.1	69.7	58.2	124.2	0.9	76.8	32381	-0.3	4897.3	21.6	129.3	59	1.2	0.8	0.9
SampleE_TEM5.tif	20306.5	5601.2	135.6	526.6	166.8	155	21.3	0.9	181.6	15933	2	5535.1	194.6	36.5	151	1.1	0.9	1
SampleE_TEM5.tif	27231.2	5882.9	834.7	630.1	235.2	147.4	148.7	0.9	241.6	14255	2.7	5794.6	751.3	139.5	152	1.6	0.6	1
SampleE_TEM5.tif	22439.4	5687.5	1217.9	560.6	195.1	146.4	156.7	0.9	202.4	18478	1.8	5616.2	1145.9	145.9	151	1.3	0.8	1
SampleE_TEM5.tif	18027.5	5334	766.7	517.2	182.5	125.7	122.8	0.8	199.4	13879	6.3	5275.6	686.5	122.8	138	1.5	0.7	0.9
SampleE_TEM5.tif	9349.8	2646.1	1934.7	355.6	114.5	103.9	55.9	0.9	126.1	23089	0	2610.8	1989.2	59	108	1.1	0.9	1
SampleE_TEM5.tif	24104.9	2191.8	1652.7	598.8	202.7	151.4	88.1	0.8	205.8	16899	3.9	2167.6	1556.7	113.2	150	1.3	0.7	0.9
SampleE_TEM5.tif	14638.2	2409.1	2304.1	453.9	156.1	119.4	107.1	0.9	162.2	12357	2.6	2367.6	2237.8	126.9	119	1.3	0.8	1
SampleE_TEM5.tif	6778.6	2588.8	2325.7	310.9	105.4	81.9	85.3	0.9	114	17687	2.1	2556.7	2373	58.6	76	1.3	0.8	1
SampleE_TEM5.tif	9817.3	2603.1	2912	371.6	137.6	90.9	100.8	0.9	139	25448	0.2	2583.8	2848.6	103.5	89	1.5	0.7	1
SampleE_TEM5.tif	14229.2	520.2	2839.9	458.5	176.5	102.6	96.5	0.9	178.3	15686	3.9	491.9	2756.7	104	108	1.7	0.6	1
SampleE_TEM5.tif	27523.4	2285.5	3118.9	604.9	197.8	177.1	120.5	0.9	212.7	16328	-0.5	2237.8	3021.6	117.2	184	1.1	0.9	1
SampleE_TEM5.tif	4265.8	552.7	2002.2	250.4	88	61.7	5.3	0.9	93	30191	-0.5	518.9	2032.4	35.5	60	1.4	0.7	1
SampleE_TEM5.tif	4645.7	868	1846.3	268.9	88.5	66.9	68.4	0.8	105	23706	-0.3	837.8	1881.1	55.5	65	1.3	0.8	0.9
SampleE_TEM5.tif	17355.5	1153.6	3967.2	482.3	155.4	142.2	62.4	0.9	168.9	27059	-1.1	1081.1	4016.2	50.2	141	1.1	0.9	1
SampleE_TEM5.tif	15719.3	633.5	3782.4	464.8	162.9	122.9	78.5	0.9	174.7	25464	0.2	605.4	3864.8	68.2	119	1.3	0.8	1
SampleE_TEM5.tif	10927.5	2052	4459	392.3	148.9	93.4	176.8	0.9	150.8	16721	1.7	1978.4	4475.6	14.5	92	1.6	0.6	1
SampleE_TEM5.tif	8590.1	2483.6	4789.9	341.5	120	91.2	95.2	0.9	124.8	23215	-0.6	2470.3	4729.7	107.7	92	1.3	0.8	1
SampleE_TEM5.tif	20803.2	2184.6	4754.8	525	169.4	156.4	85.1	0.9	179.9	13211	2.9	2129.7	4827	57.3	151	1.1	0.9	1
SampleE_TEM5.tif	13031.2	793.8	5308.2	451.7	155	107	14.1	0.8	166.5	18637	0.6	713.5	5291.9	166.9	111	1.4	0.7	0.9
SampleE_TEM5.tif	11891.7	401	5911.2	398.1	136.6	110.9	140.7	0.9	138.4	16842	-0.1	345.9	5864.8	128.7	110	1.2	0.8	1
SampleE_TEM5.tif	10080.2	382.7	6362.7	375.8	140.8	91.1	5.5	0.9	140.3	20013	0.4	313.5	6340.5	164.4	89	1.5	0.6	1
SampleE_TEM5.tif	38421.7	574.5	6774.8	727.3	250.1	195.6	125.2	0.9	276.9	15121	1	475.7	6664.8	128.7	203	1.3	0.8	1
SampleE_TEM6.tif	3742.2	2694.5	6596.4	226.3	75.7	62.9	111.3	0.9	80.8	32214	-0.2	2666.1	6565.5	143.1	65	1.2	0.8	1
SampleE_TEM6.tif	11371.5	4928.9	5974.7	413.9	165.1	87.7	102.8	0.8	163.5	23853	-0.1	4890.5	5897.7	107.2	88	1.9	0.5	1
SampleE_TEM6.tif	11835.7	5125	5984.1	437	166.1	90.7	178.9	0.8	172.4	17915	2.8	5030.5	5973.1	165.5	86	1.8	0.5	1
SampleE_TEM6.tif	8325.6	5028.2	6247.6	344.6	121.8	87	53.4	0.9	131.5	24780	0.1	4987.4	6301.6	55	94	1.4	0.7	1
SampleE_TEM6.tif	11139.4	4306.2	5302.8	406.7	156.9	90.4	160.2	0.8	157	18928	0.3	4233.4	5262.1	149	90	1.7	0.6	1
SampleE_TEM6.tif	10849.4	3714.4	5211.4	380.5	126	109.7	42.5	0.9	132.5	15886	2	3657.1	5246	26.6	113	1.1	0.9	1
SampleE_TEM6.tif	39800.3	3533.2	5117.5	734.6	252.4	200.8	109.8	0.9	264.4	17131	0.5	3463.2	5009	123.4	199	1.3	0.8	1
SampleE_TEM6.tif	12734.9	3059.7	5485	425.6	144.5	112.2	134.6	0.9	161.6	21592	0.7	3000	5434.5	143.1	117	1.3	0.8	1
SampleE_TEM6.tif	12241.8	3482.3	5797.6	419.7	144	108.2	123.4	0.9	150.9	18880	0.3	3452.4	5730.7	124.8	111	1.3	0.8	1
SampleE_TEM6.tif	6643.1	3649.5	5704.7	294	100.3	84.3	149.5	1	104.6	29923	-0.7	3603.2	5676.8	145.5	86	1.2	0.8	1
SampleE_TEM6.tif	7049.2	5042.8	5347	303.7	100	89.8	146.7	1	106.2	20317	-0.5	4998.2	5316	149.5	91	1.1	0.9	1
SampleE_TEM6.tif	54246.8	5274.3	5851.1	864.7	304.6	226.7	138	0.9	323.2	17726	1.9	5143.6	5763	143.1	227	1.3	0.7	1
SampleE_TEM6.tif	7948.5	5720.8	5623.6	329.6	102.1	99.1	76	0.9	116.5	16909	1.5	5693	5671.5	56.3	97	1	1	1
SampleE_TEM6.tif	18014.6	5935.2	6252.8	496.2	169.7	135.2	40.4	0.9	173.7	17980	1.2	5897.7	6328.5	60.3	141	1.3	0.8	1
SampleE_TEM6.tif	13576.2	5891	6542.6	441.1	167.5	103.2	19.3	0.9	172.1	15751	0.9	5811.5	6581.7	20.1	108	1.6	0.6	1
SampleE_TEM6.tif	10066.1	4541.1	5133.8	407.1	168.1	76.3	101.4	0.8	169	16398	1.8	4508.1	5057.5	112.5	78	2.2	0.5	1
SampleE_TEM6.tif	22452.9	6247.2	6505.8	583.4	214.7	133.2	61.7	0.8	233.8	16458	2.8	6177.7	6587.1	51.5	144	1.6	0.6	1
SampleE_TEM6.tif	5888.8	6074.7	6346.3	291	100.3	74.8	175.8	0.9	106.2	26860	0	6021.5	6328.5	149.5	75	1.3	0.7	0.9
SampleE_TEM6.tif	28602.8	6238.5	5846.9	629.7	222.1	163.9	98.1	0.9	231.8	15183	1.5	6188.5	5746.9	120.7	162	1.4	0.7	1
SampleE_TEM6.tif	10240.2	5807.5	4944.7	378.1	134.9	96.7	122.5	0.9	144.7	24204	-0.3	5752.2	4895.9	135	96	1.4	0.7	1
SampleE_TEM6.tif	14852.6	691.9	6325.6	450.9	158.9	119	92.1	0.9	160.1	25937	0.3	657.1	6253.1	109.7	113	1.3	0.7	1
SampleE_TEM6.tif	9921.1	555.4	6282.6	388.7	153.7	82.2	66.1	0.8	160.1	19678	0.1	527.8	6355.5	70.3	88	1.9	0.5	1
SampleE_TEM6.tif	24802.7	350.8	6172	590.4	214	147.6	71.1	0.9	224.2	13588	1.9	312.4	6280.1	65.9	153	1.4	0.7	1
SampleE_TEM6.tif	24222.5	444.3	5841.8	629.4	253.5	121.7	178.4	0.8	251.5	13583	8.1	328.5	5806.1	170.1	119	2.1	0.5	1
SampleE_TEM6.tif	6643.1	2401.2	5517.8	309.7	104.4	81	159	0.9	111	28025	-0.9	2348.3	5536.8	14	82	1.3	0.8	0.9
SampleE_TEM6.tif	10269.2	2481.6	5378.5	373.5	130.3	100.3	144.6	0.9	137.9	23249	0.3	2434.5	5321.4	128.7	102	1.3	0.8	1
SampleE_TEM6.tif	16738.2	2592.1	5226.5	505.2	200.6	106.3	158.4	0.8	200.2	17973	-0.6	2499.1	5186.7	156.2	105	1.9	0.5	1
SampleE_TEM6.tif	8847.7	2138.5	4738.9	341.6	110.9	101.6	99.7	1	116.5	25228	0.4	2095.2	4696.6	123.7	97	1.1	0.9	1
SampleE_TEM6.tif	3452.1	1899.6	4705.4	224	81.3	54	104.7	0.9	86.8	32157	-0.6	1885.1	4664.3	119.7	54	1.5	0.7	1
SampleE_TEM6.tif	27210.4	596.3	5002	631.2	217.3	159.4	172.1	0.9	227.3	15440	2.8	490.1	5019.7	13.7	154	1.4	0.7	1
SampleE_TEM6.tif	3597.1	844.7	6362.9	238.4	89	51.5	106.5	0.8	87.7	27713	-0.5	834.8	6317.8	100.6	55	1.7	0.6	0.9
SampleE_TEM6.tif	9805	2816.6	4751	367.3	125.8	99.3	104.2	0.9	135.9	19436	3	2784.6	4696.6	123.7	97	1.3	0.8	1
SampleE_TEM6.tif	13692.2	2705.3	4308	424.6	141.9	122.8	56.2	1	153.1	21707	2.7	2660.7	4373.4	50.7	124	1.2	0.9	1
SampleE_TEM6.tif	17956.5	2930.9	4320.8	509.9	163	140.2	58.4	0.9	182.3	21935	-0.3	2897.7	4405.7	55.8	140	1.2	0.9	1
SampleE_TEM6.tif	13953.3	3043.1	4470	444.4	154.7	114.8	103.9	0.9	164.1	25979	0	3005.4	4395	113.2	119	1.3	0.7	0.9
SampleE_TEM6.tif	21901.8	3146.9	4487.1	564.4	219.9	126.8	103.2	0.9	223.2	25448	-0.3	3102.3	4384.2	109.7	129	1.7	0.6	1
SampleE_TEM6.tif	19784.1	3180	4692.8	527.8	188	134	94.9	0.9	195.8	19753	0.2	3167	4588.9	97.9	135	1.4	0.7	1
SampleE_TEM6.tif	8934.8	3288.9	4757.1	343.4	112.1	101.5	96.1	1	118.1	25988	-0.4	3258.5	4809.7	65.8	97	1.1	0.9	1
SampleE_TEM6.tif	30604.4	2858.4	4495.1	667.5	248.7	156.7	12.6	0.9	249.5	19303	2.9	2752.2	4556.6	32.7	156	1.6	0.6	1
SampleE_TEM6.tif	16767.2	1372.6	4616.7	484	178.9	119.3	102.8	0.9	177.7	14423	1.1	1346.5	4529.6	104	119	1.5	0.7	1
SampleE_TEM6.tif	8731.7	3092.9	3999.6	348.1	122.2	91	47.7	0.9	127.1	39555	0.1	3048.5	4044.9	53.6	99	1.3	0.7	0.9
SampleE_TEM6.tif	22685	3311.9	4300.4	581.9	208.1	138.8	165.9	0.8	224.2	20042	-0.1	3199.3	4276.5	155.9	151	1.5	0.7	1
SampleE_TEM6.tif	10269.2	3431.5	3443.1	380.5	132.8	98.5	163.5	0.9	143.7	23458	0.9	3366.2	3425.5	167	102	1.3	0.7	1
SampleE_TEM6.tif	10965.4	3527.1	3376.1	385.3	125.6	111.1	82.4	0.9	137.6	24127	2.6	3490.1	3436.3	59.4	108	1.1	0.9	1
SampleE_TEM6.tif	5047.6	2131.1	3437.8	267.1	93.3	68.9	174	0.9	96.3	24676	1.2	2089.8	3414.7	153.4	65	1.4	0.7	1
SampleE_TEM6.tif	4612.4	2245	3376.3	248.3	78.9	74.4	35.3	0.9	87	26156	0	2208.3	3355.5	158.2	73	1.1	0.9	1
SampleE_TEM6.tif	12183.8	2295.7	2952.9	411.6	136.2	113.9	152.4	0.9	152.4	20833	0.4	2235.2	2897.7	148	113	1.2	0.8	1
SampleE_TEM6.tif	38988	2659.8	2655.1	725.4	235.5	210.8	159.8	0.9	247.8	16202	2.3	2579.9	2563.7	132.4	205	1.1	0.9	1
SampleE_TEM6.tif	28196.7	2618.1	2423.6	620.7	199.7	179.7	29.1	0.9	222.1	18706	1.4	2536.8	2509.9	39.1	172	1.1	0.9	1
SampleE_TEM6.tif	11139.4	2987.2	2334.8	393.8	146.7	96.7	95.9	0.9	146.5	24415	3.5	2967.7	2262.1	107.1	92	1.5	0.7	1
SampleE_TEM6.tif	16477.1	1610.1	2163.4	484.5	170.7	122.9	88.3	0.9	176.4	19876	0	1605	2068.2	102.3	129	1.4	0.7	1
SampleE_TEM6.tif	6149.9	2223.1	2310.9	293.4	105.4	74.3	92.4	0.9	108.4	23296	0.9	2197.5	2359.1	63.4	70	1.4	0.7	1
SampleE_TEM6.tif	3423.1	2120.7	1414.6	217.9	77.5	56.2	86.3	0.9	82	28054	0.4	2105.9	1454.2	66.8	54	1.4	0.7	0.9
SampleE_TEM6.tif	7861.4	2012.3	1104.1	322.9	106.7	93.8	98.3	0.9	111	23848	0	1982	1152.6	67.2	95	1.1	0.9	1
SampleE_TEM6.tif	42179	3455.2	2048.3	825.4	319.6	168	20	0.8	318	16307	2.7	3296.2	2116.7	10.7	182	1.9	0.5	0.9
SampleE_TEM6.tif	19581	3143.3	2432.9	514	169.7	147	101.6	0.9	177.2	16608	1.7	3113.1	2353.7	109.5	145	1.2	0.9	1
SampleE_TEM6.tif	30894.5	3708.8	1479.2	651.9	231.9	169.6	85.2	0.9	235.3	20832	1	3678.6	1594.3	74.1	172	1.4	0.7	1
SampleE_TEM6.tif	21756.7	3819.1	1530.9	541	180.1	153.8	76	0.9	189.4	21177	0.5	3781	1615.8	75.2	157	1.2	0.9	1
SampleE_TEM6.tif	15316.7	3726.1	1205.3	474.7	165.7	117.7	96.3	0.9	174	15215	4.1	3678.6	1281.9	68.2	113	1.4	0.7	1
SampleE_TEM6.tif	13431.1	3575.4	1169.9	435.7	150.8	113.4	111.5	0.9	160.1	21287	-0.6	3565.5	1088	109.7	119	1.3	0.8	1
SampleE_TEM6.tif	27732.6	3602.9	957.6	611	210.2	168	171.4	0.9	217.1	20120	-0.9	3500.9	926.4	156.6	162	1.3	0.8	1
SampleE_TEM6.tif	9602	4701.1	1217.1	354.4	115.7	105.6	42.7	1	120.4	21932	1.3	4669.7	1271.1	63.4	108	1.1	0.9	1
SampleE_TEM6.tif	9224.8	4546.3	1647.4	363.6	122.1	96.2	72.4	0.9	130.2	18526	1.2	4518.9	1702	65.6	101	1.3	0.8	0.9
SampleE_TEM6.tif	41656.9	5572	1081	870.3	321.6	164.9	51.7	0.7	331.5	11235	4.6	5482.9	1217.2	43	179	1.9	0.5	0.9
SampleE_TEM6.tif	18565.7	5418.5	505.5	497.5	163.5	144.6	124.7	0.9	174.8	19111	0	5348.3	463.2	146.3	146	1.1	0.9	1
SampleE_TEM6.tif	16187	6120.8	696	463.4	152.9	134.8	42	0.9	161.7	21690	1.2	6080.8	764.8	60	140	1.1	0.9	1
SampleE_TEM6.tif	3016.9	5305.8	1965.5	196.7	67.3	57	76.8	1	70.2	33732	-0.7	5289	1998.2	57.5	59	1.2	0.8	1
SampleE_TEM6.tif	9660	5373.1	2021.4	377.8	147.5	83.4	64.5	0.9	155.1	25694	1.8	5337.5	2089.8	69.7	87	1.8	0.6	0.9
SampleE_TEM6.tif	7977.5	5393.6	1893.2	346.6	133	76.4	158.9	0.8	140.4	28761	-0.2	5337.5	1852.8	147.5	81	1.7	0.6	0.9
SampleE_TEM6.tif	23149.1	5563.5	2034.5	562.9	183.3	160.8	158	0.9	199.4	13178	1.2	5482.9	1987.4	141.6	156	1.1	0.9	1
SampleE_TEM6.tif	5366.7	4927.7	1840.3	280.5	95.2	71.8	104.3	0.9	104	30918	-0.9	4906.6	1788.2	111.3	75	1.3	0.8	1
SampleE_TEM6.tif	11313.5	4571.1	2147.6	397.9	133.9	107.6	12.6	0.9	149.6	23776	-0.9	4508.1	2186.7	30.3	108	1.2	0.8	0.9
SampleE_TEM6.tif	10356.2	4560	1809.9	397	154.2	85.5	174.3	0.8	155.1	22256	-0.1	4486.5	1777.4	159.7	86	1.8	0.6	1
SampleE_TEM6.tif	20654.4	5209.7	2953.9	526.2	173.9	151.2	166.1	0.9	181.1	18217	1.1	5122.1	2930	157.2	145	1.2	0.9	1
SampleE_TEM6.tif	6788.1	5845.8	2413.3	307.7	103.3	83.7	138.3	0.9	116.5	30683	-0.9	5800.7	2375.2	146.3	86	1.2	0.8	1
SampleE_TEM6.tif	12793	4851.9	3700.8	414.6	140.2	116.2	144.6	0.9	149.7	26215	1.5	4798.9	3646.3	142.3	118	1.2	0.8	1
SampleE_TEM6.tif	17318.3	5085.6	3637.5	484.9	163.2	135.1	167.6	0.9	169	17851	3.2	5009	3608.6	157.5	135	1.2	0.8	1
SampleE_TEM6.tif	15548.8	4622.6	4239.5	475.8	180.8	109.5	155.4	0.9	188.4	20208	0	4540.4	4184.9	149	113	1.7	0.6	1
SampleE_TEM6.tif	14272.4	4756.6	4057.5	467.3	187.5	96.9	130.6	0.8	191	20512	0.2	4707.4	3980.3	130.4	99	1.9	0.5	1
SampleE_TEM6.tif	24309.5	3784.1	4356.1	597.9	203	152.5	135.7	0.9	229.6	16167	3.4	3700.2	4260.3	129.3	163	1.3	0.8	1
SampleE_TEM6.tif	16042	3816	4212.1	476.9	170.2	120	166.3	0.9	181.1	15478	3.6	3727.1	4179.5	157.2	121	1.4	0.7	1
SampleE_TEM6.tif	8789.7	3583.3	4545	351.4	124	90.2	81.1	0.9	128	23754	1.2	3560.1	4605	75.4	91	1.4	0.7	0.9
SampleE_TEM6.tif	7020.2	6141.2	4463.7	321.4	119.4	74.8	172	0.9	121	18141	-0.1	6080.8	4448.8	159.1	73	1.6	0.6	1
SampleE_TEM7.tif	3289.8	3327.6	6250.4	218.2	76	55.1	30.5	0.9	84.5	21382	1.1	3286	6264.4	26.6	56	1.4	0.7	0.9
SampleE_TEM7.tif	41777.6	3431.7	6346.7	765.5	263.8	201.7	149.8	0.9	275.8	14791	3.7	3329.1	6269.8	149.4	213	1.3	0.8	1
SampleE_TEM7.tif	32112	4009.8	6274.1	685.4	254.4	160.7	119.6	0.9	259.6	21967	0.7	3917.3	6183.4	133.3	173	1.6	0.6	1
SampleE_TEM7.tif	16740.2	3586.9	6796	478.1	156.4	136.3	125	0.9	167.9	18435	-0.3	3534.2	6723	135	140	1.1	0.9	1
SampleE_TEM7.tif	22708.4	3518.1	6586.2	619.3	244.5	118.3	30.1	0.7	272.4	22650	-0.3	3404.7	6658.3	33.7	133	2.1	0.5	1
SampleE_TEM7.tif	11936.5	3742.5	6530.3	420.1	158.3	96	129.9	0.8	165.2	14669	3	3690.6	6464	128.4	101	1.6	0.6	1
SampleE_TEM7.tif	6899.9	4127.9	6730.1	320	122.3	71.8	144	0.8	131.7	29512	-0.3	4079.1	6690.6	145	73	1.7	0.6	1
SampleE_TEM7.tif	19651.5	3703.3	5559.9	560.3	226.9	110.3	122.2	0.8	224.6	13283	5.2	3642.1	5460.4	125.2	113	2.1	0.5	1
SampleE_TEM7.tif	17526.2	3359.2	5589.2	502.7	183.8	121.4	135.1	0.9	192.1	21772	0.6	3286	5514.4	141.8	129	1.5	0.7	1
SampleE_TEM7.tif	11936.5	4357.3	4812.7	402.3	135.2	112.4	61.5	0.9	140.3	24781	-0.5	4332.7	4877.7	67.4	116	1.2	0.8	1
SampleE_TEM7.tif	16798.4	4113.9	4391.5	479.8	160.8	133	3.7	0.9	172.7	19589	0.5	4036	4429.8	14.5	130	1.2	0.8	1
SampleE_TEM7.tif	17468	3962.6	4542	508.9	191.5	116.2	144.8	0.8	199	18789	1.4	3890.3	4473	139.4	122	1.6	0.6	1
SampleE_TEM7.tif	44543.4	3749.8	4633.4	769.1	250.1	226.8	126.3	0.9	261.2	17334	1.6	3674.5	4532.4	128.3	228	1.1	0.9	1
SampleE_TEM7.tif	31413.3	5880.9	4776.8	673.5	247	161.9	32.1	0.9	254.5	24780	3.3	5773.4	4845.3	32	168	1.5	0.7	1
SampleE_TEM7.tif	36479	6111.5	4565.4	701.8	231.1	201	111.3	0.9	246.1	18562	1.2	6043.2	4462.2	127.9	194	1.2	0.9	1
SampleE_TEM7.tif	17438.9	4898.3	3507.9	494.5	176.5	125.8	121.8	0.9	191.6	17404	1.9	4856.1	3426.3	122.3	131	1.4	0.7	1
SampleE_TEM7.tif	30539.9	4285.1	3292.6	673.5	253.8	153.2	101.3	0.8	257.7	19697	2.6	4230.2	3178.1	109.6	157	1.7	0.6	1
SampleE_TEM7.tif	25328.6	2157.3	4632.4	593.6	192.5	167.6	158.1	0.9	200.7	19987	4.4	2071.9	4575.5	143.7	167	1.1	0.9	1
SampleE_TEM7.tif	21194.5	1839.7	4612.7	545.5	195.8	137.8	89.9	0.9	199.6	12987	3.2	1807.6	4521.6	108.9	138	1.4	0.7	1
SampleE_TEM7.tif	11645.3	1899.1	4954.6	405	143.6	103.3	42.6	0.9	152.7	18891	-0.2	1839.9	5007.2	32	107	1.4	0.7	1
SampleE_TEM7.tif	19069.2	2168	5871.8	511.2	181.1	134	116.1	0.9	186.1	22550	-0.5	2136.7	5778.8	119.5	138	1.4	0.7	1
SampleE_TEM7.tif	21340.1	2764.5	6232.6	552.7	204.9	132.6	91	0.9	205.5	18366	1.7	2741	6129.5	103.7	130	1.5	0.6	1
SampleE_TEM7.tif	20554	1651.4	6299.7	523.5	171.5	152.6	108.5	0.9	178	11768	0.5	1629.5	6210.4	104	151	1.1	0.9	1
SampleE_TEM7.tif	6987.2	644	4510.6	311.7	108.5	82	83	0.9	112.3	32701	-0.9	615.1	4559.3	54.8	81	1.3	0.8	1
SampleE_TEM7.tif	19360.3	408	4571.8	515	164.2	150.2	127.1	0.9	178.7	19409	-0.6	323.7	4537.8	151.1	154	1.1	0.9	1
SampleE_TEM7.tif	7161.9	391.5	4243.7	310.9	104.2	87.5	125.8	0.9	111.2	26455	0.3	356.1	4203.2	140.9	86	1.2	0.8	1
SampleE_TEM7.tif	15459.2	267.6	2911.3	468	167.9	117.2	117.3	0.9	169.4	14590	1.1	226.6	2838.1	127.2	122	1.4	0.7	0.9
SampleE_TEM7.tif	18632.5	2287.8	2243.8	496.3	156	152.1	13.9	1	163.1	22982	0.8	2228.4	2190.6	145.8	151	1	1	1
SampleE_TEM7.tif	6899.9	2950.4	2088.3	310.7	99	88.8	108.6	0.9	114.7	29390	-0.9	2902.9	2055.8	138.8	86	1.1	0.9	1
SampleE_TEM7.tif	40089	2643.4	2524.7	740.2	247.4	206.3	138.6	0.9	270.9	13934	2.6	2557.5	2422.7	134.2	210	1.2	0.8	1
SampleE_TEM7.tif	17875.6	3273.7	2417.2	498.5	177.9	127.9	125.4	0.9	190.9	24410	-0.4	3205	2352.5	137.3	135	1.4	0.7	1
SampleE_TEM7.tif	22038.8	2044.6	822.7	582.6	232.1	120.9	157.7	0.8	231.7	22665	0.8	1942.4	766.2	152.2	123	1.9	0.5	1
SampleE_TEM7.tif	23378	2126.5	980.3	628.2	257.3	115.7	162	0.7	270.6	20988	2.3	1996.4	928.1	156.5	123	2.2	0.4	1
SampleE_TEM7.tif	21776.8	2513.4	1166.9	590.4	230.4	120.3	1	0.8	228.7	22086	2.2	2395.7	1187	19.3	119	1.9	0.5	1
SampleE_TEM7.tif	13363	3707.9	2111.2	475.1	193.9	87.7	155.4	0.7	199.1	23246	0.4	3620.5	2050.4	147.2	96	2.2	0.5	0.9
SampleE_TEM7.tif	14964.2	4317.6	1804.5	457.8	164	116.2	150.1	0.9	167.6	21956	0.8	4251.8	1759	146.8	115	1.4	0.7	1
SampleE_TEM7.tif	19389.5	5856.5	1279.4	522.3	193	127.9	151.3	0.9	196.4	20861	1.2	5778.8	1219.4	142.8	137	1.5	0.7	1
SampleE_TEM7.tif	33043.6	6505.1	378.2	664.8	225.6	186.5	4.8	0.9	234.1	23616	-0.4	6404.7	426.3	26	186	1.2	0.8	1
SampleE_TEM7.tif	11994.7	6692.7	372.6	412.2	140	109.1	96.2	0.9	150.5	21480	1.4	6690.6	447.8	75.5	111	1.3	0.8	1
SampleE_TEM7.tif	20786.9	6707.4	509.9	528.6	163.8	161.6	13.2	0.9	183.8	13695	1.6	6636.7	571.9	40.2	151	1	1	1
SampleE_TEM7.tif	30277.8	4505.8	2794.6	703	279.6	137.9	126.8	0.8	292.5	17069	1.3	4413.7	2660.1	127.5	145	2	0.5	1
