# Supplementary material for: Comparative electron microscopy particle sizing of TiO2 pigments: sample preparation and measurement
Source: Beilstein J Nanotechnol. 2024 Mar 25;15:317–32. doi: 10.3762/bjnano.15.29 (PMC10999988; doi:10.3762/bjnano.15.29)
Supplement: File 1 — Additional experimental data. [file Beilstein_J_Nanotechnol-15-317-s001.zip › Sample A.csv]

MinFeret	Feret	Area
49.60938	55.88040532	2231.388796
168.671892	192.1005526	24293.69861
189.1716417	210.3981583	32978.61383
184.6038859	206.1099281	30769.10139
85.989592	95.04910228	6584.784585
208.359396	226.9755183	38032.05316
151.8616621	181.0945204	23593.65507
168.671892	185.2627925	24785.91673
139.3832367	162.0613921	18037.05944
102.526052	107.6435231	8597.409773
208.4605869	267.6710522	48981.17171
89.296884	99.32374371	7131.693603
147.3323418	164.4211102	19448.0847
155.5345592	192.002145	24993.74215
79.2250851	106.9532146	7755.169885
104.4555014	117.1713205	9909.991418
181.2491243	191.5728148	26328.20016
135.598972	148.0431634	15411.89615
59.531256	77.96131035	4222.137624
82.6823	104.2182135	7755.169885
69.453132	82.38771233	4856.552086
203.1691129	232.025941	38950.86031
79.51269242	94.14799556	6344.144616
148.3372357	163.1452858	19459.02288
144.9937332	153.2224062	17522.96496
179.537737	200.9391452	27728.28725
155.9425993	193.4167027	26350.07652
133.1402535	150.2094003	16155.69241
136.3838494	185.6524031	23199.88057
156.2722947	180.6340252	23812.41867
88.86712682	124.8363968	9789.671434
91.26066047	124.2561356	9899.053238
76.067716	85.02827011	5097.192054
101.8260554	118.9895545	10249.07501
128.0668315	142.0804135	13989.9327
128.984388	142.4216795	14821.23441
224.1527322	250.4129155	44813.72499
69.453132	78.0598846	4429.963051
98.45917694	105.1192739	8159.882558
149.0403314	167.063529	19951.241
82.6823	94.38858559	6442.58824
256.3366866	268.2211779	54319.00373
168.671892	222.4726738	33087.99563
142.213556	154.3463065	17468.27406
216.5492822	275.1029652	51934.48041
159.5924523	194.1274607	26109.43655
206.0648792	221.425946	36850.72968
77.17408382	115.2140973	8630.224315
132.29168	154.2456218	17347.95407
249.5670243	305.1963913	63550.82797
52.916672	62.00925865	2723.606913
182.9432999	209.2794405	32322.323
72.760424	90.75093971	5873.80286
136.3639445	145.9919775	15182.19436
140.9841036	162.5971591	19141.81565
72.760424	78.38155159	4484.653953
169.6191249	196.4136264	27717.34907
72.760424	85.73182565	5315.955661
116.93043	151.0049729	15849.42336
46.302088	57.11374002	2286.079698
174.9774651	215.5466607	32727.03568
204.7801585	233.3690514	39093.05665
141.3350422	153.2017554	16669.78689
159.8131199	183.1372519	23637.40779
109.140636	139.997042	13410.20914
257.8891549	296.9092683	63605.51887
100.5601698	110.9769674	8870.864283
97.24544779	109.5669897	8531.780691
119.062512	130.4786962	12217.94748
115.3816726	133.395784	12480.46381
132.29168	170.1112888	19852.79738
109.6533405	128.0087111	10916.30401
109.140636	115.5651004	9614.660548
190.8542961	217.7578001	34203.69003
130.2403887	160.0031535	16626.03417
255.8626855	282.5599929	54745.59277
164.6197351	192.2016745	26568.84013
218.1642867	235.525624	40711.90735
79.375008	94.26736828	6355.082797
105.833344	117.7893277	9953.74414
207.8255716	224.3110973	37047.61692
181.3630787	208.485331	31512.89766
89.296884	104.3600224	7919.24259
56.223964	63.94817434	2931.43234
100.0674188	110.307871	8903.678824
116.5168159	126.4549543	11824.17298
206.246034	261.0688981	46673.21565
142.213556	222.9358761	32300.44664
115.2018592	156.7237919	16801.04505
144.1192357	182.8277775	22948.30242
56.223964	63.75345731	2931.43234
129.3382626	140.7742089	14164.94358
160.0650219	182.5596018	24140.56408
195.7062021	240.1225275	41488.51816
79.375008	87.67802561	5622.224712
135.598972	150.7388191	16243.19785
115.75522	134.3127125	13180.50735
122.369804	146.4763147	15302.51434
132.4959564	168.0882803	20148.12825
194.2889548	219.9695308	32377.0139
152.2406136	178.3651992	22751.41518
177.7342536	219.7410958	34192.75185
100.5531633	122.0103188	10631.91132
123.188805	139.9499435	14186.81994
108.8572519	128.1750372	11736.66754
195.0448097	216.8831549	34017.74096
160.6098563	183.1417204	23746.78959
111.218426	141.2060688	13443.02368
114.5268357	155.884376	16451.02328
247.1024509	290.5867861	57392.63242
140.4153333	166.1478852	19994.99372
190.5342065	270.1156268	48084.24092
218.0579642	234.4623801	40350.9474
197.5518305	212.4281182	31687.90854
95.911468	107.8851986	8575.533413
147.2983117	181.722005	23353.0151
77.17408382	100.1874743	7000.435439
89.296884	104.2321921	7919.24259
164.0273875	195.893834	26536.02559
251.8763027	279.0420747	57655.14875
99.54219217	131.9398425	11955.43115
148.82814	179.9926476	23779.60413
112.447928	141.1742544	14154.0054
140.316516	160.1748589	18354.26667
195.8744604	258.0304575	46224.75026
125.677096	149.124913	16013.49607
66.14584	72.93557861	3839.301311
56.223964	63.80777835	2953.308701
142.9893326	162.8427092	19305.88836
145.5215628	165.3756841	20137.19007
75.73051471	89.1841698	5578.47199
153.4510964	181.3476269	22182.6298
241.432316	260.5970805	51103.1787
112.447928	126.373726	11342.89305
189.1435577	240.7885798	39891.54382
171.7525638	216.800071	31797.29035
126.0510767	165.3880942	18419.89575
162.0088281	211.0376121	30747.22503
166.0412106	191.1712532	26984.49098
156.4985401	165.9331387	20432.52094
191.8060856	259.0519417	44726.21955
76.067716	90.86536198	5983.184664
86.52851822	97.87829978	6923.868176
107.5759956	114.4411808	9669.35145
135.598972	181.7741892	21099.74994
85.989592	108.4703617	7667.664442
146.7045097	192.838136	24293.69861
94.85245974	108.1050606	8280.202543
148.82814	176.6023727	21351.32809
69.453132	76.46131297	4244.013985
152.009559	183.512541	23987.42956
240.2305847	262.7554305	49429.63711
72.760424	87.09152053	5326.893842
135.598972	160.3459272	18037.05944
144.9937332	158.6107463	18047.99762
62.838548	80.16595294	4451.839412
208.6874613	251.7160362	44124.61963
120.6341656	147.7270546	14985.30711
134.9710173	142.2436962	14941.55439
82.22360404	93.90745313	6278.515534
93.54434402	112.491779	9034.936988
220.7894182	231.4484154	40460.3292
66.14584	77.19806413	4222.137624
148.82814	162.3263046	18726.1648
226.8450343	261.9381226	49156.1826
173.0570364	208.3547173	31611.34128
99.21876	125.6028002	11353.83123
211.666688	253.3697211	46224.75026
115.75522	136.5526821	13103.94009
92.604176	102.7924019	7678.602622
137.199842	159.5601081	18376.14303
112.7650111	140.6886117	13935.2418
137.181433	161.2770625	18332.39031
184.2071498	207.8705949	31655.094
119.062512	139.828557	14252.44903
147.2966575	162.1533227	19262.13564
56.223964	64.30214145	2931.43234
158.750016	175.171762	22598.28065
52.916672	59.28715727	2504.843305
107.1833174	113.2832326	9395.896941
174.5697556	229.8063122	35811.60254
93.54434402	116.2941755	9395.896941
72.760424	81.11506179	4790.923003
64.53467185	78.06940621	4254.952165
138.906264	168.1933043	20749.72817
161.3639934	184.3225777	23856.17139
195.130228	218.5333898	33908.35916
214.87336	269.3913968	51945.41859
138.906264	145.3137297	15816.60882
192.0251958	216.130183	33427.07922
166.0412106	188.7531141	25759.41478
115.4524811	125.7531873	11605.40938
105.833344	119.2586516	10336.58045
237.301805	299.894107	63769.59158
189.0799143	205.985099	31655.094
188.7890315	216.4282228	33503.64648
137.4379841	175.7667818	20924.73905
254.9053029	278.1994669	53903.35288
166.0412106	205.4289364	29347.13794
135.598972	175.6719908	21187.25538
76.067716	90.75815499	5961.308303
46.302088	52.28620461	1946.996106
142.213556	167.4571877	20443.45912
226.5537963	275.6522904	53050.17481
76.067716	84.12607649	5184.697497
133.0628545	141.7883346	13552.40548
134.3301645	163.1969985	17971.43035
258.5325209	285.4504127	56637.89797
130.9620816	138.807052	14241.51085
240.721601	289.7016299	60367.81748
135.598972	146.1241697	15827.547
152.7890868	168.6061502	20968.49178
65.48104082	72.62534245	3762.734048
151.0824574	199.7307574	27684.53452
147.3323418	172.5795353	21559.15352
119.062512	128.5296955	12414.83472
214.97398	240.8847201	40799.41279
122.1134312	145.5129541	14099.3145
109.2987742	164.6921214	17807.35765
69.453132	88.88683949	5567.53381
95.911468	145.1086966	13574.28184
103.9789792	113.2430042	9220.886055
92.1434563	100.6553814	7284.828129
112.447928	123.9639671	11156.94398
128.623473	163.8992634	18376.14303
186.3653178	222.3516321	34269.31911
186.2041754	218.4848236	32759.85022
170.0260512	234.5454622	36446.017
69.453132	84.04391255	4944.057529
69.453132	80.29001524	4615.912118
175.395645	212.9055468	30178.43965
176.4737696	185.7076667	25518.77481
154.7855705	175.0100156	21734.1644
185.208352	231.1721828	37441.39142
178.4784518	191.2873396	26765.72737
117.6349831	143.0098323	14394.64537
160.1812541	181.6293456	23112.37513
122.369804	129.5252707	12469.52563
76.067716	86.88648472	5469.090187
66.14584	75.7256632	4156.508542
140.446105	150.7235447	16691.66325
111.5411636	136.8028587	13147.69281
164.6778241	177.5150353	23156.12785
81.08417618	102.274145	7284.828129
56.223964	64.4244457	2986.123242
194.7011666	218.1668273	34816.22813
116.93043	134.3695289	12786.73286
81.97663129	91.88409249	6059.751927
136.632643	173.6217208	20082.49917
152.009559	167.7027008	20585.65546
114.6510077	133.4513168	13093.00191
126.2848644	140.6014364	14110.25268
180.0728622	197.4886769	29051.80707
62.838548	78.02334828	4254.952165
95.88295262	102.0199585	7722.355344
180.755476	227.1818359	34466.20636
114.6933871	131.8931042	12108.56567
66.14584	79.67624095	4539.344855
65.48104082	74.08173523	3872.115852
116.93043	130.4409624	12600.78379
119.2690386	148.2610782	14646.22352
147.8972466	175.1677522	20891.92451
228.4961655	240.9315173	41171.31092
111.7479311	118.0185798	10205.32229
122.4957376	151.0047224	16013.49607
185.208352	206.6640711	30386.26508
104.0749756	133.4661284	12250.76202
132.7174721	172.8515134	19852.79738
69.453132	85.92390775	5228.450218
109.140636	129.1753634	11999.18387
122.369804	132.309147	12578.90743
212.8133827	229.9892421	36380.38792
123.9462558	164.5489501	17391.70679
128.984388	143.6326113	15335.32888
170.0389698	181.2659367	24403.08041
105.833344	116.0474013	9997.496861
166.0412106	184.7325673	24435.89495
171.5383084	202.1171836	29926.8615
107.0266002	129.5834117	11222.57306
79.375008	87.52771042	5578.47199
116.6038362	138.5196502	13410.20914
157.6651107	183.4772436	22849.8588
56.223964	64.37012466	2975.185062
46.302088	55.00830599	2132.945173
139.4188968	156.5240079	17763.60493
201.3262471	253.0688771	44146.49599
49.60938	57.98583936	2384.523321
122.1606898	166.6783707	18813.67024
176.4948153	194.0180366	27236.06913
128.984388	140.4782359	14230.57267
114.5918214	136.2547807	13355.51824
152.135432	175.1851886	22423.26977
188.515644	212.1232094	32639.53023
76.067716	83.96586133	5130.006595
79.51269242	98.08420325	6836.362733
153.3259326	168.2028064	20640.34636
160.1621653	185.7890771	24031.18228
72.760424	80.81937815	4725.293921
146.8476023	181.8349966	21799.79348
147.3323418	163.3164521	19130.87747
222.1678171	233.5608801	41258.81637
197.2890232	245.0625413	41116.62002
87.1893752	101.9837572	7109.817243
125.7405975	149.1673917	15969.74334
99.21876	108.3593175	8608.347954
171.979184	216.8170841	30955.05046
175.286476	199.6541384	29511.21065
132.29168	146.7097643	16122.87787
69.453132	83.2675486	4998.748431
145.520848	157.2844369	18365.20485
79.375008	86.92461987	5436.275646
166.6322048	207.0855966	29194.00342
184.7500794	207.8724643	30561.27596
119.062512	127.4191494	11714.79118
171.5869926	201.8595934	27520.46182
142.213556	177.8671908	22488.89885
130.7300863	171.3555293	20071.56098
89.296884	97.18224021	6967.620898
149.6709504	162.4889036	18726.1648
72.760424	81.90951729	4911.242988
144.9164227	165.4491087	19065.24839
122.6269088	142.019099	14569.65626
138.291333	146.2051228	15379.0816
99.21876	114.4958824	9625.598728
58.46521501	68.64897594	3325.206833
241.0404572	263.9537366	50250.00063
42.994796	49.30867124	1717.294319
297.65628	386.9594456	102906.401
123.9462558	145.9919012	15280.63798
135.598972	150.0817465	16647.91053
178.9752801	213.0134207	32967.67565
154.2185025	168.8368181	20060.6228
213.7455955	234.4714312	39541.52205
164.6525853	173.4505888	22368.57886
74.7079824	88.58709388	5556.59563
188.2176174	217.6419841	33120.81017
175.395645	200.5867211	29631.53063
102.526052	117.6310996	10085.0023
119.062512	137.4926441	13661.78729
148.82814	160.3024488	19251.19746
82.6823	93.6481399	6344.144616
153.2840913	166.8510701	20476.27366
228.203148	235.6239869	41510.39452
134.9892496	141.8162167	14897.80167
99.15015953	108.5158455	8597.409773
91.20573542	104.5318773	7820.798967
128.623473	136.1096915	13661.78729
138.906264	172.0533991	21559.15352
191.4770336	248.5936026	41258.81637
184.3242906	219.0183063	34094.30822
86.52851822	99.99564759	7252.013587
119.062512	135.3430445	13213.32189
169.4073851	203.1909788	29609.65427
224.895856	247.7751602	46049.73937
128.984388	176.6790872	21373.20445
104.7130615	119.5517882	10380.33317
271.197944	296.9819371	64371.1915
200.8790216	239.9593401	40875.98005
188.8985809	232.1746333	38907.10759
132.1183437	171.1634666	19480.89924
70.15825802	79.80408326	4572.159396
151.2426599	198.8322779	26076.62201
79.375008	102.7282237	7230.137227
69.453132	78.91249403	4440.901232
231.51044	258.6412078	49615.58617
79.375008	91.99130081	6158.19555
138.906264	148.1361798	16155.69241
280.99579	306.6128378	66536.95121
102.8987784	111.5549899	9199.009694
169.0196988	185.137557	24895.29853
168.671892	202.8091167	28854.91982
218.8713015	272.6565985	49735.90616
85.989592	97.52752464	6781.671831
115.6443196	126.537501	11550.71847
169.6290847	213.5329323	31337.88677
115.75522	130.823717	12458.58745
86.52851822	107.3367148	8170.820739
85.989592	96.74365195	6672.290028
100.6848866	119.9917538	10325.64227
276.2027149	327.7644289	73668.64481
114.3125247	136.9720156	12753.91832
119.062512	137.9033951	13771.16909
178.593768	238.1325793	39749.34748
82.6823	101.1164815	7317.64267
154.4742812	167.9618239	19218.38292
159.0253848	180.5205957	24140.56408
101.2342206	118.2173266	9975.6205
228.203148	260.5244505	46749.78292
106.4085389	132.447116	11517.90393
175.286476	186.088456	25726.60024
124.1359727	153.6661482	16483.83782
119.062512	136.1635382	12786.73286
128.984388	149.2307199	16101.00151
135.598972	151.9544679	16713.53961
165.2645822	182.9579485	24370.26587
85.989592	96.94096519	6869.177274
115.75522	129.8343204	12578.90743
120.7210794	144.2451098	15171.25618
104.7803586	123.4238965	11025.68582
140.5893515	189.4347428	23057.68423
109.140636	116.5581945	9964.68232
183.1381028	206.6450742	30003.42876
132.29168	140.8364655	14558.71808
187.088688	196.7584856	28822.10528
95.911468	103.21486	7809.860787
161.3639934	183.5683429	24971.86579
226.9056924	246.33255	42101.05626
139.7623304	149.6196279	16374.45602
112.3334977	130.1479311	11594.4712
273.6172063	294.1337617	64360.25332
147.3323418	160.8816171	18912.11387
122.369804	172.0910551	19590.28105
131.2513033	149.069133	16035.37243
123.2981832	140.3316816	14230.57267
112.447928	153.3154568	15729.10338
234.4125011	266.3384469	51945.41859
212.9294269	274.8040108	51639.14954
100.3417655	129.238401	11266.32578
163.5341593	192.0675774	26010.99293
205.052104	256.8689202	46246.62662
92.604176	105.3142379	8006.748033
122.0878498	145.6595372	15357.20524
116.93043	125.9405986	11233.51124
219.65248	234.4668856	38196.12586
119.2690386	133.9098409	13016.43464
161.3639934	176.7439704	23287.38601
119.062512	145.3821538	14996.24529
106.3533527	130.0890505	11747.60572
95.911468	109.7354112	8564.595232
150.7746633	158.4183147	18769.91752
133.4964742	171.9371015	20005.9319
69.453132	83.63875408	4878.428446
109.140636	125.5920392	10970.99491
162.057308	184.0495305	24698.41128
122.369804	143.6932397	15149.37982
125.677096	132.6192966	13005.49646
138.9678673	180.0797189	22565.46611
165.1380152	175.6053335	22718.60064
98.00643942	114.0262063	9089.62789
148.82814	170.8661473	21351.32809
222.6185412	248.4280404	42013.55081
161.436125	192.5002844	25726.60024
122.369804	136.1035509	13760.23091
236.1994687	266.3515511	51934.48041
177.7342536	194.9664572	27968.92721
148.6494356	176.0400288	22434.20795
146.4792108	189.1514288	24523.4004
95.911468	114.0246453	9264.638776
175.1339285	238.578994	39027.42757
174.9803966	195.0346011	27706.41089
132.4807503	163.9663373	18769.91752
195.130228	230.4908383	38852.41669
137.9779074	176.7804484	20279.38641
148.82814	168.1292526	20016.87008
102.526052	118.3207994	10019.37322
201.744812	232.5929426	40285.31831
153.1577914	184.1176875	23473.33508
255.7811407	287.974449	56320.69074
118.2196899	162.6075533	17337.01589
177.7342536	211.0539486	31228.50497
138.1670496	152.7854839	16494.776
95.88295262	137.7572495	12786.73286
119.062512	132.2302673	12863.30012
69.453132	85.52064688	5217.512038
145.520848	163.6677599	18879.29932
107.5759956	119.0003463	10095.94048
130.5380809	155.2187417	16702.60143
105.833344	113.7759431	9505.278744
132.29168	140.4740457	14580.59444
191.822936	211.0033652	30944.11228
152.009559	177.3736461	22259.19706
52.916672	72.48949442	3620.537704
208.359396	221.1783755	36391.3261
107.5759956	128.1603704	11780.42026
112.2532128	121.4035874	10785.04585
177.1842855	193.0785056	27542.33818
178.4341052	196.4640602	26525.08741
153.9735433	197.1960315	27400.14184
109.140636	118.410497	10139.69321
189.6848043	245.9984555	42735.47072
230.7115973	265.2986751	49582.77163
174.758911	193.7879903	26503.21104
148.82814	172.8149421	22127.9389
148.000894	176.1161002	21832.60803
189.4272966	213.1611164	32989.55201
66.14584	79.93653127	4561.221216
191.822936	214.2566932	33700.53373
105.833344	132.3872406	12021.06023
136.7084467	178.3799298	21996.68073
142.0277285	162.9433603	19294.95018
109.8311355	119.709948	10610.03496
100.5601698	113.5035695	9264.638776
85.63192158	96.50664861	6278.515534
73.43928734	97.52358402	6442.58824
97.33738415	120.2115032	10074.06412
140.0173594	150.7513324	16866.67414
285.8718675	313.6587859	71776.33961
198.43752	235.4112125	40318.13286
62.838548	81.00336512	4462.777592
186.6957754	196.0067509	28209.56718
161.217267	204.2607819	29522.14883
151.9483937	208.6957497	29522.14883
104.9942069	125.887151	10106.87866
147.8572781	179.0601023	21515.40079
211.1622643	240.2576224	39027.42757
191.7659052	206.17152	31119.12316
147.3577668	167.8403615	19973.11736
92.604176	128.1267928	11178.82034
200.7529651	234.6011259	39979.04926
72.760424	84.93010188	5228.450218
109.140636	117.8219892	10314.70409
145.520848	176.1371593	22565.46611
162.057308	185.6604146	24632.7822
159.2937471	189.7096462	25650.03298
148.5030931	181.7772475	22849.8588
142.213556	156.2197773	17916.73945
98.22156122	116.5929687	9516.216925
138.906264	157.7674859	17905.80127
132.29168	140.2957532	14646.22352
123.9462558	133.8434857	12994.55828
100.5601698	105.3789617	8280.202543
46.302088	52.90287196	1979.810648
198.43752	229.384374	38950.86031
123.1592714	157.3485942	16855.73596
221.588564	270.3355725	51486.01502
86.52851822	98.38936183	6934.806357
128.623473	160.6020031	18124.56488
75.60043752	86.60112541	5337.832022
121.6803306	135.4097683	13464.90004
56.223964	64.61189447	3007.999603
175.395645	213.0420606	32289.50846
82.6823	93.40049999	6464.464601
77.17408382	93.47543498	6180.071911
135.598972	164.9126234	19273.07382
157.0255101	176.5429309	22543.58975
220.2325002	252.0304789	46191.93572
59.531256	69.07819452	3423.650457
128.984388	143.5124252	15149.37982
164.8093253	202.8300768	28942.42527
107.5759956	117.7293242	10161.56957
158.750016	165.3848669	20137.19007
42.994796	49.30867124	1717.294319
183.6172266	229.1966748	35647.52984
186.8499959	201.6930394	30200.31601
148.82814	167.0639054	20727.85181
191.4790677	237.7108895	37638.27866
135.598972	150.1340769	16363.51784
112.447928	126.8263406	10949.11855
132.29168	150.6122069	16418.20874
172.8964846	232.4989577	35549.08621
100.6021551	132.7086747	12108.56567
224.5064257	244.9074177	43654.27787
125.677096	131.0732774	12830.48558
168.671892	178.7131731	23910.8623
133.5002783	150.6506959	16615.09599
130.8933188	167.1596201	18616.783
212.1886526	248.4163042	43938.67056
175.286476	200.7244405	29062.74525
101.3498561	118.498054	10030.3114
226.7841142	294.8064032	59820.90846
92.604176	103.4499471	7908.30441
142.5557725	169.4857153	20410.64458
146.5428412	203.9649246	27345.45093
142.213556	155.7207999	18157.37942
186.1223094	228.6060415	35253.75534
181.90106	200.1944395	29281.50886
102.526052	119.5948505	10281.88955
212.535941	246.3402581	42232.31442
56.223964	67.65789419	3270.515932
173.9420257	220.6341811	33645.84283
130.7816789	152.9052094	15411.89615
122.369804	147.7254106	15827.547
162.057308	182.3714039	24074.935
165.3646	187.5090525	25617.21843
189.4272966	210.9433507	32694.22114
112.447928	140.2143177	13738.35455
107.5759956	111.8381536	9264.638776
100.5601698	109.251662	8739.606118
66.14584	73.92319708	3948.683115
155.442724	177.4463643	22795.1679
91.20573542	106.5087947	8203.63528
313.3361608	333.1255077	82145.7346
183.8046416	218.0135055	32847.35566
194.1045138	213.5691096	31458.20675
228.497349	237.0030228	41007.23822
142.4412008	160.0221055	17347.95407
244.8328889	307.5480877	63572.70433
117.7538477	130.6386175	12349.20564
235.6640393	250.5615887	45863.79031
212.6720461	227.6130218	36697.59515
89.56258114	101.4551291	7383.271752
121.6076472	132.0377301	12436.71108
114.5918214	128.484869	12064.81295
81.85130102	112.0928768	8072.377115
107.5759956	123.7173427	10653.78768
222.3968158	252.8385056	43927.73238
113.3718499	130.4909142	11802.29662
177.7342536	191.2689402	26743.85101
251.2811998	282.3483016	56123.8035
132.7081437	148.0651011	14657.1617
161.3639934	179.5785773	23090.49877
123.225913	157.4464949	16866.67414
182.2232321	197.9841291	28012.67994
109.140636	128.5026299	11736.66754
231.51044	291.4804472	56703.52706
148.82814	207.4714028	29565.90155
115.75522	133.422196	12841.42376
163.2883301	179.802316	23484.27326
170.7184278	190.7869138	26240.69472
115.75522	130.983421	11561.65665
175.286476	200.8830945	28614.27986
154.5828541	171.0880513	20159.06643
188.5508649	224.0776267	36019.42797
135.4044542	168.0164967	19754.35375
72.760424	83.32728575	4965.933889
100.5601698	110.5927866	8947.431545
150.6182591	175.8161288	21920.11347
178.593768	192.0195556	27892.35995
115.75522	158.3903983	16746.35415
92.604176	101.273552	7602.035359
109.140636	126.19375	11649.1621
114.0919771	123.9304312	11244.44942
186.7896812	219.4551615	33230.19197
191.822936	234.0951536	39125.8712
118.7714037	127.3482916	12031.99841
173.5236575	204.3362509	29150.25069
153.0527011	173.6225465	21624.7826
119.062512	141.6946376	14755.60532
198.43752	217.7157194	34488.08272
135.598972	158.5135916	17818.29583
167.418944	214.6920189	31491.02129
148.9421101	177.7281789	21077.87358
122.2021456	141.1026496	14471.21263
131.0246228	187.8067884	23156.12785
241.9622219	303.3779227	61691.33731
158.750016	170.6652097	21635.72078
128.623473	147.8487942	15718.1652
95.2460477	129.71665	11594.4712
102.9074748	121.09851	10631.91132
102.526052	138.2984155	13136.75463
207.8332912	234.5669454	38010.1768
49.60938	55.69295655	2220.450616
265.2674031	321.0545457	73242.05578
151.2402646	168.8611152	19787.1683
89.296884	98.45064978	6989.497259
144.331356	164.3549333	19316.82654
79.375008	97.15655464	6726.98093
132.29168	183.4242213	22138.87708
191.7659052	216.0757534	34728.72269
82.6823	92.41868645	6223.824632
94.12218101	125.1486172	10741.29313
59.531256	67.70898413	3259.577751
105.237387	120.5698092	10577.22042
144.9937332	157.2423893	18288.63758
109.140636	122.8299034	11025.68582
119.2690386	129.3205242	11944.49297
118.6769512	133.3315453	13005.49646
201.744812	226.2462804	36981.98784
153.1181471	177.5515234	23035.80787
82.6823	89.51904677	5775.359237
102.526052	115.5825926	9625.598728
59.531256	66.42850591	3172.072308
171.979184	181.5454497	24260.88407
88.48111658	101.4944527	7109.817243
160.3742857	208.5404606	28351.76353
145.5038041	183.0168289	21985.74255
69.453132	80.33467566	4681.5412
121.6076472	149.4194279	15204.07072
117.2732617	131.5074595	12010.12205
86.52851822	97.50843272	6825.424553
181.90106	248.7737745	40941.60914
105.833344	129.6491458	12152.31839
145.520848	157.9620293	18419.89575
168.671892	205.3741218	27979.86539
104.3985768	140.6607457	13005.49646
144.9937332	153.9099875	17107.3141
135.5094191	157.1715686	17391.70679
100.5601698	112.9257784	9253.700596
201.5419322	251.7920561	42779.22344
80.99298171	90.44464682	5851.9265
105.237387	124.3927468	11113.19126
87.44258336	115.8799199	9209.947874
145.0082649	164.7185677	19338.7029
59.531256	73.53083239	3861.177672
173.530942	184.847207	24129.6259
76.067716	82.90631323	5031.562972
195.9605682	228.6292163	36402.26428
119.062512	126.4264241	11944.49297
149.6431421	157.009041	17785.48129
155.442724	177.1778438	22062.30981
66.14584	77.21122644	4233.075804
132.29168	146.8343347	15980.68153
253.8379839	286.7042961	57502.01422
99.21876	105.4541571	8214.57346
156.5992521	198.1353348	26536.02559
84.9758582	123.7416637	9975.6205
138.1973204	155.6624238	17369.83043
137.0079561	172.2284908	21176.3172
123.9462558	149.1267474	15707.22702
109.140636	131.6270297	11791.35844
241.9759327	280.5043504	57217.62153
125.677096	138.1377167	14132.12904
46.302088	60.17775555	2515.781486
131.2369898	147.3555742	15499.40159
175.286476	191.70886	26371.95288
148.0334506	169.0496013	21001.30632
144.2156678	158.3646149	17708.91402
153.2342932	184.9573098	24359.32769
151.0536556	172.9047552	21974.80437
69.453132	85.68796572	5206.573858
221.588564	269.6007882	51956.35677
138.906264	149.6576317	16505.71418
197.8232098	238.936408	38119.5586
221.1700515	239.7030634	41805.72539
132.2249115	162.3532741	17129.19046
52.916672	61.3925913	2690.792372
132.29168	154.1652486	17282.32499
185.5749613	212.4011458	32344.19936
102.8987784	129.0901241	11747.60572
203.4902932	234.7681199	38436.76583
139.8784072	144.7001718	15543.15431
287.7894657	323.5699065	72454.50679
128.984388	138.1517475	14329.01629
126.2848644	148.5871516	15969.74334
102.8805044	135.0044443	12557.03107
245.5539031	267.2476264	52601.70942
136.0809655	164.792463	19371.51744
159.0253848	176.9820157	22696.72427
190.2732403	247.1643856	41193.18729
218.281272	231.9356922	40241.56559
102.8987784	126.176908	10719.41677
188.2106831	228.4170276	37397.6387
138.1714427	147.9312422	15805.67064
128.984388	153.1687235	15740.04156
140.316516	183.5599887	23221.75693
153.6615147	197.2093384	27367.32729
190.3163698	209.8761057	31786.35216
191.822936	222.2474397	35505.33349
127.5043977	141.6973757	14668.09988
102.526052	121.877377	10730.35495
262.5276133	302.3864441	66351.00214
102.526052	116.5650837	9734.980532
122.369804	137.6801739	12994.55828
122.369804	137.1251504	13847.73635
42.994796	51.41410528	1859.490663
102.8987784	127.436553	11014.74764
115.75522	122.7545193	11069.43854
207.6876083	242.3082433	40110.30743
72.49686662	79.49965202	4594.035757
195.8863707	263.2965741	46148.18299
180.3255388	220.5283901	34608.4027
162.057308	182.157822	23199.88057
59.531256	83.62499346	4758.108462
265.2713152	289.882137	60083.42479
165.5162568	203.2758334	28078.30902
192.3329146	212.3431085	31786.35216
215.2795641	229.4845922	38218.00222
158.750016	175.6349412	22806.10608
89.296884	109.01982	8619.286134
163.702602	184.7126568	24282.76043
142.3756293	177.3005531	21581.02988
158.8582563	173.5673376	21296.63719
210.3322015	235.5151264	40077.49289
139.5938446	164.091335	18912.11387
76.067716	89.08863977	5633.162892
132.29168	166.811497	19863.73556
185.208352	226.6793054	36960.11148
102.526052	123.0263836	10883.48947
179.2261257	198.9917898	27443.89456
130.6313361	143.7251354	15291.57616
227.4665712	233.255147	38403.95129
89.296884	96.62964525	6836.362733
126.8034997	160.3015563	17260.44863
112.5918081	137.0564398	12447.64926
240.4485592	268.3332421	52032.92404
154.3481676	166.8747254	20071.56098
231.51044	245.54589	45360.63401
102.526052	106.4742759	8378.646166
181.2537248	235.1187646	36478.83154
163.702602	185.8704941	25234.38212
235.0533226	272.8588051	49670.27707
136.9923789	151.0109572	16910.42686
59.531256	70.51990842	3587.723162
82.6823	107.0686921	7689.540802
166.3367456	225.3975424	34345.88637
218.0663499	270.2339894	48740.53174
92.604176	101.9685798	7536.406277
178.5274311	186.6792776	24851.54581
72.760424	88.02696181	5436.275646
121.6076472	138.8755805	13749.29273
66.14584	71.9878354	3740.857688
129.545369	140.7570384	14197.75812
100.4801854	114.5073963	9428.711482
189.0780696	208.5742853	31064.43226
239.3998132	293.9620153	60258.43568
140.2420547	158.279859	18266.76122
180.1664922	198.120258	28100.18538
152.009559	181.9208157	23648.34597
248.0469	269.4258773	52864.22574
77.17408382	93.23637401	6092.566468
109.9146042	125.0670507	11441.33667
220.5567601	258.4705933	44398.07414
122.369804	148.4974101	15696.28884
88.86712682	103.9099313	7689.540802
128.1896669	136.2154491	13858.67453
135.598972	168.8618082	19491.83743
129.9600295	169.2279695	20082.49917
133.047858	165.9474469	19196.50656
142.5273101	192.1288816	24949.98943
134.9746821	172.8588487	20662.22273
165.3646	179.1801724	22817.04426
154.2177944	188.0632516	25551.58935
165.3646	196.789652	27553.27636
84.71850063	108.1992021	8039.562574
126.1361752	147.4279792	15750.97974
135.3786206	146.764156	15805.67064
113.3002929	134.078663	12852.36194
204.333438	250.9906914	41838.53993
221.588564	295.5975102	58027.04688
109.140636	124.3439592	11299.14033
77.17408382	98.02748985	6759.795471
158.750016	187.1888068	25671.90934
134.673852	157.1667894	17512.02678
89.296884	112.2581003	8969.307906
183.7496381	206.9912483	29029.93071
105.8504015	121.6729142	10763.16949
186.8082617	216.516775	33613.02829
95.911468	104.2233538	7973.933492
150.114203	201.9628773	27356.38911
85.989592	99.083673	7142.631784
165.3646	188.3135357	25168.75304
72.760424	86.47589145	5239.388399
221.0609225	244.3593934	42658.90346
182.9801453	233.9690763	37605.46412
180.5273941	210.9550044	31469.14493
160.2038101	173.7426149	22423.26977
163.6435822	208.7915441	31261.31951
112.447928	139.0295203	13628.97275
109.140636	156.5763232	16057.24879
66.14584	77.30103841	4298.704887
152.135432	204.312978	29029.93071
116.5918606	148.4704725	14832.17259
128.984388	141.3073833	14963.43075
211.1906415	225.9062737	37999.23862
165.3646	183.3462667	24632.7822
132.5292245	158.554001	17796.41947
121.6076472	133.9582642	13191.44553
142.6551246	168.9852331	19907.48828
175.286476	226.1807805	36631.96607
163.702602	185.3074851	24599.96766
166.5552976	213.1359551	29248.69432
98.39949426	126.2858337	10435.02408
155.898409	173.8590519	21449.77171
188.8211955	247.910815	42221.37624
189.2965591	200.0645922	29281.50886
122.369804	137.8520142	13672.72547
187.0629943	233.1768619	37463.26778
82.6823	90.15555761	5895.679221
89.296884	105.9978893	7820.798967
79.375008	89.92576484	5939.431943
145.7766956	162.6316603	19677.78649
197.4154066	221.7208088	36249.12976
102.8987784	141.9478576	13049.24919
100.8657397	123.4029014	10883.48947
171.979184	193.5470887	27257.94549
171.979184	179.6318223	24184.31681
85.989592	100.2568598	7339.51903
165.3646	179.6429989	23768.66595
142.4044768	175.4987768	20716.91363
128.0396435	170.9200974	19612.15741
269.0114466	356.5953948	85919.40683
98.22156122	108.1410604	8564.595232
152.135432	187.4909663	23243.63329
62.838548	71.49386471	3686.166786
179.611115	197.8937107	28122.06174
88.38242027	109.5040633	8531.780691
124.2316351	148.270226	15466.58705
226.8067999	286.954304	56058.17441
203.2425723	227.6981772	37441.39142
99.21876	110.9626969	9078.68971
198.43752	206.1940046	32103.5594
92.604176	104.3540892	7930.180771
119.2690386	134.0646701	13224.26007
195.680978	221.5683565	35811.60254
137.7389527	158.1529737	18594.90663
102.526052	115.7378093	9155.256972
81.85130102	92.20213956	6147.25737
138.6512284	149.5386889	16396.33238
198.0616825	246.3132232	41772.91085
194.6106639	215.2637596	33339.57378
101.9303117	124.3880024	10938.18037
122.369804	156.6210133	17238.57227
135.598972	145.5439567	15772.8561
59.531256	76.65022492	4047.126738
245.3528431	295.7630909	60739.71561
153.3206493	173.0043045	22007.61891
125.677096	134.9912174	13552.40548
208.1361655	237.8061176	38961.79849
59.531256	66.05360837	3150.195948
201.1203396	220.0099021	34892.79539
72.760424	77.41271694	4375.272149
114.5918214	132.2268687	12742.98013
76.067716	85.39292211	5283.14112
128.984388	148.8320476	15772.8561
195.130228	239.0981174	40011.86381
224.5064257	243.5390863	44430.88868
100.8507104	113.5976572	9319.329678
143.2547157	162.4353362	18944.92841
93.44534194	111.8781923	8881.802463
72.760424	80.00931675	4572.159396
155.442724	170.7766351	21712.28804
76.067716	84.46611705	5119.068415
192.0504529	221.0530208	35680.34438
132.29168	158.4294074	17982.36853
89.296884	96.63898539	6814.486373
154.158678	182.6054689	21821.66984
100.308809	140.7519076	12808.60922
138.1714427	164.4462271	19612.15741
202.7631543	220.2371343	36041.30433
112.447928	119.7600988	10730.35495
95.2460477	136.3820504	12053.87477
59.531256	66.35609313	3183.010489
111.5027548	137.9126771	13607.09638
216.2280415	236.0231988	37550.77322
107.4128825	130.5166443	11780.42026
99.21876	118.4660211	9899.053238
105.833344	122.3371517	10839.73675
142.6551246	158.9390211	18573.03027
128.984388	141.468109	14854.04895
128.984388	164.9076138	18693.35026
148.82814	155.8337748	18266.76122
102.526052	112.2752658	9308.391498
198.4083456	232.2800672	39235.253
146.5143308	181.3294444	22062.30981
138.906264	186.146672	23013.93151
158.750016	176.0414632	22849.8588
95.911468	107.05339	8433.337068
115.157436	127.5180237	11813.2348
113.2273613	124.5309137	11321.01669
149.1560963	172.2466616	21231.0081
145.520848	157.6933962	18212.07032
175.286476	209.1882328	31589.46492
119.2690386	132.420692	12535.15471
155.442724	211.7414009	31217.56679
240.3326625	267.3360791	53597.08383
209.218691	259.5527605	46716.96837
150.7167463	165.3258705	20246.57187
104.3096382	136.0336182	12535.15471
274.505236	309.1449653	68494.8855
215.5318617	222.5042144	37375.76234
304.0191181	334.4787063	81926.971
56.223964	65.41601059	3051.752324
68.85754064	79.24173695	4528.406675
42.994796	49.30867124	1717.294319
130.4323913	153.2793894	16702.60143
134.170911	155.1542028	16713.53961
109.140636	127.850875	11583.53302
91.20573542	107.9485177	8105.191657
187.8749746	207.5578799	31151.9377
115.75522	135.3799401	13486.7764
65.48104082	92.00742253	5633.162892
81.85130102	103.6410496	7558.282638
70.32404995	85.46916453	5195.635677
272.0126067	336.4942239	81062.85475
135.0252695	143.856279	14952.49257
126.2848644	139.5273104	14055.56178
69.453132	81.42529795	4801.861184
186.5369888	228.2495534	34980.30083
127.9957892	144.3167071	15182.19436
89.296884	99.12747017	7131.693603
209.3657777	231.8415648	38130.49678
82.6823	87.50104137	5545.657449
99.21876	111.0592523	9034.936988
159.0253848	193.7797403	26667.28375
95.911468	109.0433713	8695.853397
253.673924	272.1169542	53761.15653
199.9348978	252.1343999	43643.33969
148.82814	157.1192371	18266.76122
188.515644	204.7804718	31173.81406
123.3312477	138.4588378	13596.1582
168.671892	194.0018717	27750.16361
265.0666978	305.6126851	66744.77664
214.6256821	245.0923359	43019.86341
154.1692271	184.1345985	24326.51315
92.604176	101.7852474	7514.529916
151.8463584	175.4018279	21996.68073
130.9620816	143.259721	15072.81255
136.7004951	166.4465544	19327.76472
84.97564675	96.04324847	6748.85729
187.7722094	226.8048687	36872.60604
72.760424	78.74453516	4539.344855
137.6711896	179.3020337	21231.0081
164.5374583	191.9943072	26382.89106
222.7768339	269.5549228	52426.69853
123.9144054	140.0735177	13891.48907
162.6739347	171.946762	21602.90624
72.760424	104.6962842	7077.002702
74.83547522	91.56077468	5786.297417
100.8139153	132.4646341	11944.49297
52.916672	60.96337272	2668.916011
155.0406542	201.5643382	26907.92372
162.8348249	190.0033265	25639.09479
149.6709504	161.0046541	18802.73206
176.8586413	196.3817943	27476.7091
123.9462558	151.3635235	16221.32149
109.526372	143.8430454	14110.25268
109.140636	120.9331397	10741.29313
119.062512	125.5809693	11846.04934
165.3646	174.0627914	22313.88796
116.93043	131.2784338	12338.26746
49.60938	57.13467045	2318.894239
107.5759956	121.1427417	10610.03496
111.358744	138.1933573	13071.12555
136.862093	174.4655855	21340.38991
133.3006902	148.5307851	15674.41247
195.6225926	237.4583332	39093.05665
300.4816387	324.8085732	74521.82288
119.062512	148.3047971	15302.51434
90.87287238	118.9572769	9559.969646
130.9620816	141.7478443	14285.26357
151.5544558	161.6811288	19360.57926
160.8564027	183.8546758	25103.12396
266.9779577	288.6682055	59405.25761
136.2505489	145.0289759	15411.89615
102.8987784	117.8562868	10095.94048
109.9146042	122.1882	10872.55129
181.6449584	213.757221	30430.0178
126.3935269	136.8789362	13749.29273
134.7434297	147.8686494	15750.97974
126.2848644	143.542318	14143.06722
172.6985345	194.9129571	27279.82185
105.3283562	125.7823357	10970.99491
135.0936117	158.0182595	17501.0886
138.906264	152.3251964	16976.05594
107.7293643	127.4412945	11649.1621
105.237387	113.3309603	9483.402384
242.2974319	276.0177583	54154.93103
112.2532128	122.7696725	11113.19126
63.0546098	93.04297943	5600.348351
209.1394357	247.3937489	44037.11418
145.5038041	158.9140793	17774.54311
178.593768	192.0511567	26765.72737
105.833344	131.415728	11999.18387
135.598972	152.3099181	16068.18697
168.671892	180.6159702	24468.70949
104.8898036	118.839037	10128.75503
138.5396989	168.2733713	20060.6228
62.838548	70.99617978	3664.290425
126.2848644	148.4449013	15958.80516
101.4619975	138.2455869	12469.52563
98.76249553	127.4892773	10970.99491
179.0535074	204.585014	30419.07962
175.0921891	215.1813668	31326.94859
176.145771	249.4754295	41379.13635
119.1842857	144.2648829	14733.72896
66.14584	73.20213981	3784.610409
144.9937332	167.819701	20071.56098
84.18990962	109.5702492	8247.388001
205.052104	229.5645609	39158.68574
100.5601698	118.0152725	9997.496861
119.062512	130.3219305	12600.78379
118.735322	145.2716149	14963.43075
161.3639934	170.3647425	21373.20445
247.0875901	307.2840146	64327.43878
155.442724	187.8575569	24151.50226
66.14584	79.62629511	4561.221216
141.2483124	192.8701792	25376.57847
198.1608574	260.4699327	45185.62312
119.062512	132.9221287	12863.30012
118.4504636	129.3505298	12141.38021
179.2241361	213.0115682	32475.45753
206.9412325	229.9106697	38950.86031
133.9502474	152.7803664	16265.07422
199.6706561	235.2588505	40022.80199
155.442724	173.0634626	22215.44434
76.067716	86.02424258	5392.522924
128.623473	156.7065659	17687.03766
106.185163	147.330706	13793.04545
123.9462558	143.4760844	14821.23441
49.60938	59.71637585	2537.657847
56.223964	64.55757343	2986.123242
237.1581891	286.4722327	57786.40691
79.375008	85.72216503	5315.955661
155.9087109	198.8319576	26503.21104
77.17408382	101.2994974	7055.126341
112.447928	144.7879991	14154.0054
92.28473077	109.961185	8378.646166
99.21876	105.7878125	7897.366229
177.5993579	223.1536776	33580.21375
49.60938	57.79839058	2373.585141
144.9937332	160.2775945	18496.46301
175.6243252	189.8217525	26492.27286
135.6392988	164.2725567	18868.36114
151.4932417	186.5928962	24031.18228
72.760424	82.45964196	4954.995709
181.3325901	202.3660846	29729.97425
119.2690386	142.3750057	14460.27445
102.529524	115.5637115	9570.907827
173.0570364	222.3693029	34674.03178
87.28395738	108.6938077	8258.326182
177.7043957	210.2854548	31053.49408
59.531256	77.60973559	4222.137624
241.432316	269.2372647	50271.877
174.6182243	213.8483604	31294.13405
203.4589482	232.9856065	40329.07104
82.6823	102.3977208	7448.900834
180.6153453	197.4174132	28100.18538
203.4589482	227.1650229	37736.72229
81.85130102	96.34088385	6595.722765
131.5252393	152.5644876	16352.57966
175.9971893	198.233123	27367.32729
137.1912961	182.6275197	22849.8588
69.453132	78.55956948	4451.839412
112.447928	128.8602787	12163.25658
105.833344	121.9825156	10610.03496
242.6715555	271.1689078	53695.52745
109.140636	124.7962697	11080.37672
115.75522	124.2310482	11222.57306
164.9739546	186.9282478	24545.27676
103.3739696	119.883386	10347.51863
135.598972	146.3469865	15980.68153
178.593768	195.7730252	28318.94899
234.817732	262.9375441	50764.09511
204.9532488	241.5422886	41105.68184
149.1434722	168.3449281	20093.43735
184.7500794	220.7664029	35177.18808
153.8923584	200.6974033	27006.36734
254.9083375	267.2132104	53706.46563
105.237387	127.7009268	11353.83123
119.062512	127.0538178	11813.2348
152.4920876	191.6981888	26306.3238
158.82742	197.8883274	26087.56019
128.623473	177.2683146	21548.21534
207.0378145	221.4202611	36347.57338
77.03060028	97.95600269	6694.166388
172.1684815	207.0863428	28756.4762
244.5525652	310.1782311	65311.87501
102.526052	116.7634616	9833.424156
135.598972	151.9537038	16833.85959
115.3170483	133.6835009	12480.46381
159.1777288	177.7129201	22696.72427
236.9898578	279.0128369	56375.38164
237.9472111	271.2972268	48106.11728
121.6076472	142.77105	14449.33627
122.369804	148.4355294	15291.57616
95.911468	111.7098528	8641.162495
160.7353475	182.3302947	23637.40779
163.702602	182.5592615	23976.49138
130.9620816	176.2557196	20924.73905
116.93043	139.1240147	13661.78729
69.453132	84.13964793	5097.192054
234.068979	282.8715158	52897.04029
52.916672	63.31057656	2832.988717
95.911468	105.1703783	8083.315296
49.60938	55.88040532	2231.388796
199.7283835	219.3849854	33044.24291
103.9664839	113.1880312	9330.267858
46.302088	56.3096239	2242.326977
94.4379108	109.2675625	8488.02797
42.994796	53.51953931	2001.687008
212.3163646	261.0992564	44518.39412
235.1427209	282.630423	55872.22535
133.3006902	154.1179795	17501.0886
92.604176	122.3380361	10555.34406
69.453132	79.8532486	4517.468494
186.2544238	235.3817076	39060.24211
163.702602	188.0885421	25693.7857
161.9916593	208.7705797	29347.13794
108.1816714	125.5588725	11441.33667
102.526052	121.8773815	10238.13683
170.5424058	179.2653417	23221.75693
124.2970179	147.0863274	15488.46341
132.29168	143.3508889	15193.13254
125.677096	137.0691347	13508.65276
119.1430477	128.549017	12097.62749
102.526052	116.0692331	9899.053238
117.4923654	156.5614052	16822.92141
113.5222313	138.7351013	13300.82733
59.531256	68.50478943	3314.268653
52.916672	62.50646044	2789.235995
128.984388	149.806161	16079.12515
105.833344	116.0704338	9888.115057
122.369804	147.1294561	15586.90703
76.067716	82.10671741	4911.242988
164.9801654	215.732303	32792.66476
99.8664628	124.0189109	10894.42765
115.75522	136.3329196	13399.27096
66.14584	79.69637592	4473.715773
85.989592	98.35196966	7077.002702
137.3755108	164.6557106	18955.86659
197.8159503	215.6414429	33547.3992
145.520848	163.5166214	19426.20834
142.7737373	151.4734514	16724.47779
125.677096	141.073482	14438.39809
218.281272	249.2337268	45502.83035
224.895856	254.1529543	47898.29185
100.4495259	118.8947536	10161.56957
224.895856	249.5157528	44594.96138
56.223964	65.8661596	3051.752324
139.8069181	170.4651642	20465.33548
161.8889015	177.079264	23309.26238
203.0048001	217.7761321	34936.54811
143.6818823	176.0287158	22073.24799
218.281272	233.033797	39793.1002
116.196229	136.1175363	13082.06373
167.8149776	181.359363	24009.30592
123.9462558	166.3214397	17949.55399
142.213556	149.0952537	16396.33238
92.13104456	128.7123471	10566.28224
158.750016	175.1418268	22390.45522
135.598972	145.7828117	15904.11426
142.213556	161.3565478	18485.52483
97.84627798	133.5678858	12174.19476
190.8736274	256.5757069	45459.07763
169.6520907	207.0619918	29478.39611
189.7958505	238.0596028	40219.68923
66.14584	71.79063528	3729.919507
145.5215628	165.3920131	20082.49917
76.067716	83.05677704	5075.315693
132.29168	148.0047807	16101.00151
76.067716	90.20581203	5698.791974
121.6076472	142.0890462	14416.52173
107.5759956	114.9913571	9734.980532
167.1841225	184.9624947	24468.70949
148.82814	192.5284538	25420.33119
125.677096	145.9095125	15608.78339
167.3616045	191.6211127	27148.56369
85.989592	92.38106454	6256.639174
164.5845441	178.9974779	22182.6298
162.988891	181.7313969	23713.97505
72.760424	84.9112638	5206.573858
85.989592	112.2728845	8203.63528
147.9150626	194.5204539	25037.49487
209.2753626	225.1401671	36347.57338
214.5647027	239.0512747	37769.53683
235.798966	262.7569856	49484.32801
158.750016	183.2875974	24096.81136
167.3392363	179.9051551	22587.34247
195.302625	239.319281	39913.42018
62.838548	83.20840373	4769.046643
132.29168	149.7781037	16079.12515
102.526052	117.7442627	10085.0023
92.604176	103.1993794	7864.551688
133.3006902	143.2225789	15072.81255
163.702602	180.4400178	23593.65507
122.369804	136.0171968	13607.09638
113.1887168	144.3051236	14033.68542
177.2702681	227.2538825	33941.1737
211.1670098	247.0199615	41466.6418
166.2987934	183.1547913	23998.36774
222.1678171	259.0004162	47690.46643
72.760424	82.88067402	4965.933889
146.8868335	158.0256601	18266.76122
141.3845372	160.9225674	18715.22662
123.9462558	173.0159198	19951.241
111.5027548	138.1032013	13508.65276
138.4115659	159.2586811	18026.12126
112.2532128	133.7413707	12458.58745
217.5976187	230.9826806	38743.03488
65.48104082	90.98003555	5490.966547
147.3323418	162.1500578	19229.3211
175.0219176	192.9035995	25234.38212
167.1261005	193.8984387	26076.62201
76.067716	92.0677784	6005.061025
90.72043734	115.2365841	9045.875169
198.7792985	217.7078472	35013.11537
126.9440762	138.4544798	14132.12904
62.838548	76.01116396	4145.570361
62.838548	72.24317665	3784.610409
178.2899286	258.8607231	43380.82336
89.296884	100.8036266	7492.653556
102.526052	145.2415517	13716.47819
188.515644	206.6520363	31862.91943
187.7722094	217.3388944	33722.41009
231.51044	251.6083788	44988.73588
115.9528933	138.2196848	13618.03456
234.5110999	314.4944991	66383.81669
160.13167	183.8676207	24709.34946
98.93174515	125.2923553	10970.99491
185.208352	200.8438667	29762.7888
155.442724	171.5297284	21416.95717
149.6709504	160.9156677	18616.783
145.520848	170.6449499	21132.56448
226.8054185	276.1243773	53192.37116
52.916672	60.69828012	2614.225109
287.6488579	319.7681332	74128.04839
79.51269242	92.34066307	6015.999205
129.7988242	148.0697039	15433.77251
181.4221585	211.5794851	31392.57767
150.533111	160.388365	18944.92841
81.85130102	87.72179084	5501.904728
115.75522	140.1610594	14022.74724
138.906264	159.3494017	18408.95757
65.48104082	74.56676888	3948.683115
114.4251786	133.2261516	12797.67104
173.3805747	221.8036768	34849.04267
154.3481676	171.7525224	21395.08081
125.677096	146.7417256	15521.27795
106.4903868	146.470014	13814.92181
127.8150853	150.6613558	15663.47429
161.0448361	175.73862	22510.77521
95.911468	147.3021819	13661.78729
106.8048172	163.8840846	17501.0886
132.9751999	153.2472548	16822.92141
105.237387	131.5005408	12196.07112
79.375008	88.44471505	5709.730155
137.9779074	151.7255871	16385.3942
218.3601846	248.6278094	44562.14684
149.6709504	177.9971521	21952.92801
123.225913	161.8434881	17621.40858
125.1269259	154.785335	15969.74334
86.52851822	132.0786711	11200.6967
142.4534371	164.4375442	19469.96106
177.8544088	184.1673284	25157.81486
121.107941	147.8898732	15149.37982
127.13157	161.4400047	17687.03766
82.22360404	112.4760187	8225.511641
107.5759956	129.7819558	11966.36933
141.7112474	184.658632	22893.61152
215.1519913	247.4296658	43577.71061
69.453132	74.84581247	4112.75582
93.00404524	116.3581843	8619.286134
156.3491886	212.3540574	30167.50147
159.0604668	210.429732	30003.42876
147.3323418	189.5349892	25125.00032
175.286476	188.4214783	26240.69472
148.82814	179.3823963	23385.82964
214.8616669	244.67285	42472.95439
273.6172063	307.0022659	63550.82797
309.9665433	332.9996961	78393.93874
168.2034663	191.1691365	25398.45483
191.3305033	213.2788315	32978.61383
138.906264	165.6829799	20104.37553
101.8310261	131.0168132	11900.74025
99.21876	103.5816359	7984.871672
95.911468	112.8188903	9242.762415
146.2980545	162.3335249	18879.29932
99.72201958	115.5231082	9275.576957
268.0570507	323.1904233	76085.98268
183.1903409	219.6245417	33175.50107
226.6095246	264.1042275	48970.23353
237.0883937	285.0722478	57009.79611
216.089316	236.8394422	39432.14025
157.9300247	225.7804078	34247.44275
136.2190962	166.6906219	19459.02288
99.21876	104.7194678	8083.315296
171.979184	220.4574107	34553.7118
69.453132	79.69427831	4637.788478
105.833344	124.8826627	11167.88216
99.21876	114.7184149	9581.846007
134.0667006	177.7966244	20924.73905
109.140636	129.6694681	12086.68931
121.6076472	165.0074383	16986.99412
123.9462558	137.8218414	13333.64188
49.60938	60.67495734	2581.410568
69.453132	78.94173528	4484.653953
117.2923285	129.8758405	12567.96925
99.21876	107.898181	8509.90433
143.9870666	169.2801382	20651.28454
156.6547802	183.6100066	23845.23321
138.906264	161.3948476	18977.74295
79.375008	86.76078271	5480.028367
105.237387	134.7789444	12764.8565
210.6527457	222.0756205	37408.57688
72.760424	78.13560657	4440.901232
222.4241345	255.3425328	45732.53214
102.5654781	128.2192009	11681.97664
165.3646	196.4976027	27761.10179
153.899405	167.5820468	19962.17918
122.369804	151.5093807	16068.18697
147.3323418	166.5854884	18868.36114
165.7156434	172.7375744	22117.00071
152.135432	174.1261882	22281.07342
163.662776	208.6853775	30408.14144
224.895856	255.8475245	45688.77942
109.140636	117.6216743	10227.19865
236.1994687	296.6504951	60105.30115
188.6459163	215.2732319	33952.11188
46.302088	56.23198008	2231.388796
110.0725236	124.4211819	11080.37672
139.2103728	174.7157126	21034.12086
175.286476	201.3133598	29872.1706
147.3323418	158.242359	18299.57576
238.6295559	256.9476304	48051.42638
113.158657	145.0633838	14591.53262
249.0490716	282.8982196	58398.94501
120.0594817	144.3549976	14263.38721
99.21876	107.8710533	8466.151609
332.2858791	376.6096592	102086.0374
200.930347	232.3558439	36960.11148
60.80382361	68.64897594	3368.959555
105.237387	124.0962508	11080.37672
93.54434402	104.5494493	7820.798967
198.43752	228.6418873	35516.27167
82.6823	92.72429622	6278.515534
134.2434471	173.9313764	21241.94628
144.9937332	152.2066916	17074.49956
127.8249628	136.9988879	13913.36543
125.0249589	148.9709902	15269.6998
76.067716	83.50552789	5086.253874
182.4114708	217.9421168	33470.83194
135.598972	173.667699	20443.45912
186.9946784	216.6129055	34313.07183
101.3960866	112.1134325	9013.060628
194.1045138	203.4725121	30725.34867
128.0588463	167.6010422	18146.44124
219.4442888	254.4438353	43348.00882
223.2091914	248.2987427	45415.32491
80.88208735	124.6423044	9811.547795
95.20263462	107.6801683	8433.337068
212.8133827	224.7002521	38174.2495
181.4269416	208.2564374	32191.06484
133.9650492	152.0361297	16779.16869
133.3006902	143.3782123	14919.67803
79.375008	97.08664384	6759.795471
177.2520349	225.5203533	33930.23552
82.6823	101.158516	7416.086293
112.2532128	125.7172624	11517.90393
82.6823	98.36448497	7077.002702
59.531256	68.64483538	3390.835916
112.447928	123.166236	11058.50036
152.135432	166.835154	20290.32459
135.6392988	177.1096695	21307.57537
52.916672	65.17424078	3007.999603
72.760424	83.03304705	4954.995709
122.369804	134.4964324	13443.02368
151.7470706	164.7642493	19623.09559
181.7049971	205.6212212	31042.5559
79.51269242	96.21066719	6530.093683
46.302088	52.28620461	1946.996106
70.15825802	80.60247011	4659.664839
146.0430138	168.7725435	20290.32459
180.9139624	199.5510049	28132.99992
115.75522	173.0385391	19163.69201
109.140636	119.9423386	10522.52952
180.0728622	258.7160666	44288.69233
91.20573542	113.3026946	8991.184267
155.0623994	197.998958	27367.32729
192.5906765	232.8563518	38371.13675
203.4589482	260.0106981	44780.91045
154.6975391	164.9776027	20334.07731
106.7364729	144.8343417	14318.07811
164.0098887	186.0886197	23167.06603
147.45548	187.5961006	24326.51315
69.453132	77.68498706	4408.08669
225.6214995	262.6569577	47613.89916
131.332877	181.5638073	21340.38991
194.3564419	222.6611115	36150.68613
89.296884	98.76548885	7098.879062
105.237387	114.3791593	9669.35145
69.453132	75.24164044	4145.570361
205.052104	233.8238801	39082.11847
234.817732	266.4936226	49703.09162
224.5064257	262.8522102	49735.90616
77.17408382	92.54338581	6026.937386
142.213556	154.5544791	17621.40858
146.8054093	180.9776381	22379.51704
156.6188155	199.7067934	28034.5563
180.6332646	253.2162342	40744.72189
133.7145709	143.8503763	14613.40898
174.4979464	227.9322891	35745.97346
155.898409	183.2575176	24392.14223
222.0143376	256.30959	47952.98276
152.3459937	166.7652232	20541.90274
171.6042226	199.2978873	28143.9381
125.677096	167.7481958	19174.63019
144.9937332	176.6856525	22073.24799
119.2690386	137.4387208	13924.30362
137.0367795	154.1945195	16363.51784
170.0742955	189.3617437	26656.34557
128.623473	144.2413441	15313.45252
142.9235285	152.8457912	17337.01589
198.069635	246.0902097	40624.40191
192.5742535	230.9425966	37430.45324
144.2752164	153.8099458	17479.21224
292.8762882	313.3341781	71645.08144
95.88295262	101.1645743	7492.653556
107.5759956	129.9721994	12097.62749
168.3798192	191.2457804	27115.74915
67.3772312	89.36788721	5403.461104
91.20573542	102.5329421	7580.158999
202.9900417	225.0725372	35724.0971
72.760424	89.2092973	5655.039253
49.60938	56.49707267	2264.203337
109.140636	120.1790125	10511.59134
169.4765617	201.4520882	27279.82185
270.2301397	300.9144607	66351.00214
159.0253848	202.820158	28483.02169
232.4378817	296.1819653	58180.18141
122.618625	168.3277199	19294.95018
133.0953787	157.9628487	17512.02678
123.5913456	147.2277816	15368.14342
115.75522	125.2719372	11681.97664
124.4433493	142.4587667	14493.08899
135.6392988	167.3645297	19305.88836
222.5517902	265.3602698	49856.22614
62.838548	68.70329697	3445.526818
94.59649837	116.2388194	9472.464203
205.931512	245.2706253	40821.28915
99.21876	106.8484901	8498.96615
115.4347239	126.2662	11594.4712
125.677096	137.4668159	14121.19086
113.0012155	130.1936177	12305.45292
101.3498561	117.0391369	9899.053238
115.75522	164.4359405	17610.4704
101.4621352	108.6259219	8783.35884
135.598972	151.4859334	16615.09599
173.4436405	206.5364811	30572.21414
205.052104	236.2318573	39661.84203
219.8292085	247.6779074	44846.53953
115.75522	125.5981881	11561.65665
180.9128835	213.407418	31753.53762
66.14584	77.75536263	4342.457608
196.3492393	233.3114471	39814.97656
166.6693892	185.8083356	23921.80048
145.520848	171.0834715	21460.70989
179.4196924	205.0287686	31075.37044
297.4582861	344.4777938	83152.0472
222.1436596	260.6969855	48893.66627
227.7653576	251.2727074	43249.5652
122.369804	154.9115061	15915.05244
99.21876	115.8719738	9527.155105
85.989592	99.75139344	7186.384505
49.60938	59.90382462	2548.596027
121.9240274	159.1817486	17599.53222
66.14584	73.64063734	3926.806754
129.2147653	150.015417	16352.57966
114.6436442	129.9685832	12075.75113
147.9379392	160.325129	18879.29932
105.833344	112.9897503	9341.206039
104.489343	124.902956	11036.624
198.43752	209.738157	32672.34477
42.994796	51.41410528	1859.490663
358.610247	404.1932934	114139.9122
181.3813595	206.1117342	29883.10878
97.7071331	144.2450031	13738.35455
203.1011735	212.3001491	33558.33739
139.5568737	174.4761188	20443.45912
303.323566	344.631225	85941.28319
91.44180351	107.6757226	8269.264362
140.316516	153.9652987	15958.80516
188.515644	238.6502577	38622.7149
109.9146042	138.631437	13311.76551
182.4114708	197.7383612	27870.48359
66.14584	77.30282126	4265.890346
99.21876	117.284004	9920.929599
76.067716	84.76358354	5239.388399
183.5435341	200.3986975	29117.43615
89.296884	102.7953021	7580.158999
114.5918214	150.4726819	15433.77251
138.1800686	164.7540766	18791.79388
66.14584	77.63066602	4364.333969
100.5601698	107.7905087	8498.96615
85.989592	94.23126073	6551.970044
147.3323418	178.7936013	22390.45522
157.7323892	165.2787182	19623.09559
109.140636	115.4479658	9647.475089
203.4922891	244.15923	40886.91824
49.60938	56.49707267	2264.203337
161.1950943	168.2380874	20498.15002
101.00813	124.8354867	10970.99491
98.63529508	113.3991003	9144.318792
144.9937332	162.2841335	18944.92841
210.7212866	262.7256214	48554.58268
195.130228	213.3277699	33022.36655
191.822936	216.6880209	34509.95908
142.213556	154.2385168	17512.02678
156.6867762	189.8720783	25639.09479
79.375008	106.7595909	7984.871672
85.989592	93.82971857	6475.402781
227.4873179	294.6025222	59055.23584
102.3871011	155.8826512	15335.32888
160.6230684	173.4574558	21602.90624
125.8080026	159.5303152	18047.99762
130.9620816	148.5466272	15269.6998
135.3786206	163.7811802	19305.88836
76.067716	84.44416991	5184.697497
59.531256	72.03240509	3686.166786
165.3646	196.7469701	26142.25109
105.833344	116.5690927	9395.896941
138.4604447	158.3776593	17457.33588
148.82814	171.2479361	21624.7826
79.375008	106.2290606	7831.737147
146.862688	186.1659527	24326.51315
134.9710173	148.0842709	16079.12515
92.604176	109.6246405	8564.595232
195.130228	214.6559253	33241.13015
105.237387	118.0976547	9953.74414
88.86712682	111.3493048	8673.977036
112.1237535	141.05915	13432.0855
92.604176	113.7178948	9177.133333
148.82814	178.047777	23101.43695
134.9856125	158.6846182	17872.98673
49.60938	61.58004007	2679.854191
114.5918214	132.6588061	12753.91832
174.8240905	224.6250063	33383.3265
127.0915514	142.6650457	14624.34716
123.9462558	159.7416021	16735.41597
254.661484	275.5091665	52864.22574
181.90106	214.9335444	32212.9412
205.052104	229.4736124	38732.0967
187.4538716	220.9805265	32016.05395
219.3730441	231.4485411	40197.81287
135.598972	148.8658298	16451.02328
118.7321319	137.4524289	13585.22002
181.90106	225.1821513	35756.91164
95.911468	104.8902532	8072.377115
205.7845159	235.1145394	40219.68923
197.9582122	210.9641594	33044.24291
172.3871221	196.2676564	27607.96726
158.750016	174.9157765	22379.51704
135.598972	162.9310781	19327.76472
192.572559	228.9645992	37332.00961
161.3639934	200.2957078	28614.27986
122.369804	130.5266047	12721.10377
62.838548	78.63521336	4342.457608
93.54434402	115.1969171	9297.453317
76.067716	98.54073587	6726.98093
136.1001243	148.5847884	16199.44513
69.453132	78.3041375	4342.457608
128.984388	134.4130063	13399.27096
175.9971893	218.3042917	33175.50107
168.671892	216.5708599	32169.18848
59.531256	70.09844124	3423.650457
173.0570364	188.968133	25923.48748
201.744812	215.1416719	33197.37743
126.2848644	137.8764592	13596.1582
141.1075815	164.0720064	19065.24839
62.838548	74.42434529	3959.621295
155.442724	168.3122735	21066.9354
199.3858483	243.559264	42866.72888
263.3503208	302.1111008	63419.5698
109.140636	114.6917119	9833.424156
253.3618284	274.8205586	53148.61843
91.15589236	118.4431824	9483.402384
69.453132	84.16924803	5086.253874
115.75522	161.9774888	17391.70679
213.933233	245.7645875	41882.29265
162.3605203	179.8918073	23396.76782
170.7184278	206.2658289	30200.31601
174.989191	224.5803525	34575.58816
95.88295262	107.3195696	8400.522527
170.8733737	193.95334	26339.13834
56.223964	67.7768766	3292.392292
149.5611885	198.2291578	26492.27286
180.0728622	219.2965712	34138.06094
179.8054601	203.0347618	30430.0178
153.6521942	178.1448848	21318.51355
208.5034562	239.3261175	39836.85292
116.2172848	142.6672784	14339.95447
82.6823	92.48134788	6289.453715
267.6895062	317.6095415	69282.43448
115.75522	125.8449711	11681.97664
142.6551246	156.2130337	17522.96496
160.6230684	179.3878604	22554.52793
181.4477256	230.3096992	36785.1006
112.447928	124.4743829	11506.96575
63.14243222	71.39200775	3642.414064
373.723996	428.1158652	133763.0078
127.7635009	166.0863545	19437.14652
152.135432	165.3920776	20443.45912
156.9872401	169.0090665	21154.44084
100.4469216	123.5688075	10577.22042
138.906264	153.3235267	17063.56138
198.77955	251.4356604	41860.41629
148.82814	171.6747234	21099.74994
69.453132	82.24016162	4878.428446
88.86712682	104.1523974	7842.675328
115.75522	152.8894308	16429.14692
99.21876	114.6230808	9636.536909
145.0759258	174.4587227	20990.36814
46.302088	56.49707267	2253.265157
142.7392662	178.4944546	21099.74994
95.911468	114.7477145	9505.278744
151.6703331	184.2161148	22981.11696
224.5064257	252.5902874	44934.04497
132.29168	149.8492182	16396.33238
145.520848	165.6729076	20027.80826
109.140636	117.4054054	10260.01319
525.9466052	556.6495106	225085.8757
202.6908353	223.9313319	33689.59555
142.6829785	198.4187631	26317.26198
168.3798192	176.3823025	23243.63329
188.0195565	240.2818949	38042.99134
72.49686662	84.83999788	5140.944775
152.135432	185.1415973	23604.59325
79.1645062	90.2076473	5808.173778
177.7342536	210.1396686	31808.22853
115.75522	125.1189064	11714.79118
203.1659447	235.40062	40022.80199
206.3963457	275.7463129	53389.2584
85.989592	126.7744921	10314.70409
135.7517813	178.4363036	21777.91712
95.85516698	107.370506	8444.275248
198.43752	221.820009	35231.87898
109.140636	137.1059838	12808.60922
135.6392988	191.6006826	24249.94589
105.237387	128.9560698	11496.02757
52.916672	61.3925913	2690.792372
130.9620816	152.4516001	16691.66325
182.4114708	234.5844029	37058.5551
135.598972	165.3256072	19721.53921
241.0311655	263.9957575	50556.26969
162.057308	188.9114374	26131.31291
172.116314	230.8221606	36194.43886
99.21876	112.8422191	9056.813349
148.3583302	195.338629	24698.41128
115.75522	124.7819629	11452.27485
129.8400065	184.021254	22335.76432
98.11133175	110.8328203	8903.678824
69.453132	83.94840865	4867.490266
216.7662016	260.6989749	46902.91744
203.4727104	244.2080141	41127.5582
217.0089627	256.3343395	46738.84473
253.169384	325.3463477	72913.91037
72.760424	77.93315078	4462.777592
168.3798192	204.1584079	29915.92332
128.984388	146.9358709	15925.99062
52.916672	63.31057656	2854.865077
100.5601698	107.4300747	8553.657052
187.241425	211.2136979	32245.75574
97.50574264	107.8007073	8477.089789
99.21876	108.5481567	8641.162495
122.9694221	162.071365	17446.3977
142.9421559	169.738147	20552.84092
107.5759956	118.6582148	10424.0859
281.6393521	335.0249838	80461.25483
69.453132	80.07801419	4659.664839
167.4720999	197.1465355	27487.64728
116.93043	136.7402853	13016.43464
69.453132	79.17375374	4572.159396
201.1203396	251.2285811	43402.69972
91.1102946	105.3953955	7941.118951
148.82814	170.8017778	21504.46261
125.677096	140.8661325	14383.70719
200.0465448	239.6135008	38896.16941
132.4162463	163.2585989	18780.8557
132.1183437	150.1127995	16702.60143
72.760424	79.90594023	4637.788478
91.20573542	103.0159678	7744.231704
116.93043	127.3239587	11966.36933
155.0512686	202.4281907	26142.25109
157.5450968	188.7355678	25289.07302
148.82814	177.3089482	22707.66245
69.453132	77.75536263	4364.333969
135.6392988	144.2267397	15346.26706
122.1672638	131.9626988	12764.8565
354.2261772	419.6964752	123338.9219
140.316516	189.3456444	24337.45133
189.6993057	211.5920293	32377.0139
133.3828462	165.8711463	19065.24839
163.124197	214.3526102	30998.80318
152.0167444	169.6611547	21099.74994
91.20573542	107.5313578	8345.831625
148.580869	184.2537643	22959.2406
207.643756	245.4994124	40449.39102
150.3747298	177.7921507	22849.8588
191.822936	222.8975295	34695.90814
99.21876	114.9521808	9450.587843
154.3481676	172.4136896	21121.6263
102.526052	113.3481321	9516.216925
92.49191375	107.1282839	8258.326182
85.989592	100.8946529	7427.024473
119.9536197	129.240626	12261.7002
153.9463353	178.0439311	22707.66245
105.7222111	125.3821261	10708.47859
236.6302157	294.2490776	59405.25761
102.8987784	172.1309184	18179.25578
130.9620816	183.8111488	23440.52054
105.833344	131.9952671	12600.78379
181.44762	192.6977174	27903.29813
153.5956293	169.2579412	20935.67723
62.838548	76.53874402	4112.75582
137.9355866	148.0679145	16363.51784
152.009559	207.8423201	29697.15971
224.722631	283.193209	55576.89448
179.3563437	224.3671162	33744.28645
261.276068	284.4496141	58453.63591
170.7184278	198.5230668	28231.44354
93.54434402	110.5414437	8553.657052
187.0547291	226.9844789	36303.82066
112.447928	120.7826727	10369.39499
76.067716	93.98997407	6256.639174
122.369804	132.8086368	13038.311
161.4349081	174.5585108	22018.55709
135.6392988	183.2830909	22674.84791
251.033968	290.8942349	62172.61724
278.2944235	301.0298038	60149.05387
98.33965403	124.7316174	10763.16949
173.0570364	195.6412738	28100.18538
166.6424497	184.1587342	24906.23671
116.6038362	146.2923742	14591.53262
209.2809163	238.9919603	39727.47112
208.359396	245.5413423	43501.14334
231.0781818	273.9299646	50085.92793
123.1059091	145.068322	15368.14342
173.885093	225.9245608	35833.4789
99.21876	110.8679986	9013.060628
178.593768	193.7507849	27815.79269
145.221631	163.5690958	18901.17569
109.9146042	141.9061212	13968.05634
178.593768	243.4869474	38546.14764
198.343311	221.4561985	36336.6352
142.213556	164.0838146	19699.66285
165.3646	185.1097928	23845.23321
128.9307597	155.200249	16899.48868
62.838548	68.46152716	3423.650457
184.0141146	238.2267946	38414.88947
121.6076472	135.6997454	12983.6201
93.54434402	103.0103027	7634.849901
105.833344	133.5500427	12371.082
109.140636	117.811456	9997.496861
56.223964	63.06880675	2854.865077
107.4119123	136.3806201	13016.43464
84.08155867	96.05593607	6475.402781
214.9333347	229.4896196	37758.59865
82.6823	91.14798723	6169.133731
209.308594	269.7511884	49167.12078
98.45917694	111.1658961	8903.678824
174.510381	189.8174303	24632.7822
138.7122947	165.1449232	18485.52483
105.833344	125.6713404	11375.70759
168.671892	202.1395538	27837.66905
164.4783574	200.6931308	28625.21804
221.588564	252.8789008	42615.15073
59.531256	73.14343555	3762.734048
114.8959774	128.4095271	12031.99841
109.140636	125.754224	11616.34756
78.99708845	94.96278966	6355.082797
181.90106	225.2780194	35538.14803
184.3182517	236.5550512	39355.57298
126.2848644	144.3492038	14372.76901
143.8924051	170.6360258	20115.31371
138.906264	163.0596307	19415.27016
158.750016	193.000695	26218.81835
168.2019077	195.1052769	27214.19277
217.7832097	247.9571603	44332.44505
89.296884	96.1569974	6825.424553
132.29168	144.1453838	14383.70719
112.447928	118.5209244	10424.0859
91.20573542	107.1010722	8192.6971
138.906264	146.3961876	15357.20524
52.916672	60.1592566	2614.225109
130.9620816	140.3255311	14635.28534
69.453132	81.39422376	4823.737545
244.739608	280.2397523	54056.4874
72.760424	86.53603526	5315.955661
154.3834688	191.7896544	24960.92761
59.531256	69.76332822	3500.217719
128.984388	144.64497	15390.01979
112.447928	125.0104553	10653.78768
95.911468	104.8087672	8072.377115
89.296884	102.0820977	7536.406277
364.2947527	392.8496929	107478.5603
90.72043734	110.4727401	8652.100675
171.5143169	196.854989	25978.17839
213.9070615	237.3517234	38338.32221
85.989592	101.9564667	7350.457211
188.7727469	226.3334631	36347.57338
142.213556	152.4589027	17172.94319
241.432316	272.1080528	50829.72419
193.8658792	220.611522	33033.30473
289.2188301	367.2859015	90535.31895
82.6823	91.6310046	6092.566468
76.78986458	96.24858982	6464.464601
103.0796384	123.3474574	10861.61311
117.833398	133.256909	12600.78379
85.989592	109.2721875	8422.398887
164.6778241	209.0962805	31228.50497
187.088688	217.4051076	33645.84283
189.2958739	226.4205699	35756.91164
52.916672	61.20514253	2690.792372
191.7659052	258.532656	46159.12118
122.369804	137.9260663	13946.17998
182.0279102	217.570855	34170.87549
138.3639854	206.7582791	28329.88717
59.531256	66.28810992	3172.072308
120.0489997	155.0175311	16440.0851
190.3194863	227.984835	36139.74795
147.3800996	185.7656364	23451.45872
180.0728622	196.8394719	27673.59634
85.989592	96.59350269	6814.486373
149.7345456	167.7415465	20191.88097
138.906264	146.8032614	15893.17608
112.447928	139.9058511	13869.61271
119.243098	148.4459877	14854.04895
122.369804	140.7440509	14602.4708
234.817732	252.240036	48040.4882
99.21876	115.8050778	9702.165991
229.1836429	275.2831058	55150.30544
183.6411039	197.0071567	29008.05435
128.984388	144.8617031	15193.13254
107.5759956	115.1525945	9691.227811
59.531256	70.6840344	3598.661343
116.0602008	130.7502975	12447.64926
89.296884	99.93306111	7077.002702
109.140636	119.2672364	10183.44593
135.6392988	159.9893227	17960.49217
133.0628545	162.803571	19174.63019
159.9402922	196.3393908	28165.81446
177.7342536	197.2805766	28461.14533
149.6709504	179.212272	22467.02249
105.6470529	126.4245115	11594.4712
115.6139593	138.6829973	13793.04545
158.5347124	179.1167391	23123.31331
100.5601698	110.5552565	9034.936988
214.5039957	245.7925083	43544.89607
105.833344	120.8549037	10675.66404
231.3317728	259.8152328	48040.4882
185.642958	218.9170211	34761.53723
175.286476	251.0704373	41838.53993
66.14584	90.59131749	5403.461104
222.8586989	259.2563872	47777.97187
173.0570364	239.9846009	38666.46762
112.447928	128.8605612	12031.99841
139.5130759	155.1683195	17183.88137
119.062512	126.6174329	11736.66754
62.838548	76.03209439	4145.570361
207.2170538	227.0496831	37146.06055
116.7945607	145.8644192	15171.25618
138.7385359	166.9485081	19273.07382
150.0845978	203.2806992	27761.10179
159.7280374	186.515636	25453.14573
100.0167956	113.3602954	9122.442431
319.8825898	337.1901094	75473.44458
251.6162547	284.6332279	57086.36337
226.5615832	277.6294558	52032.92404
79.51269242	93.07414623	6201.948272
195.1894241	244.1055713	39574.33659
185.3908265	206.3091896	31425.39221
69.453132	92.33186341	5862.86468
109.140636	123.9773964	11342.89305
145.520848	163.9625577	19644.97195
93.29702958	118.7267968	9724.042352
120.6445269	131.340394	12699.22741
130.3924404	163.4317586	18923.05205
122.2021456	138.15446	13683.66365
191.822936	224.2360033	36566.33699
112.447928	171.4748036	18507.40119
95.911468	112.9167946	9100.566071
122.369804	145.5806188	15400.95797
217.4905999	240.0828235	42658.90346
149.9725851	170.4863778	20782.54271
142.213556	159.1331225	18933.99023
109.9146042	140.2194435	13793.04545
190.1335762	229.9994988	35920.98435
209.6442505	247.8367354	42538.58347
62.838548	75.93352014	4112.75582
114.5184619	125.9569517	11681.97664
122.369804	138.5784744	13946.17998
139.968258	176.9614525	22423.26977
159.0253848	220.5120705	31370.70131
165.2260701	182.004551	24063.99682
198.7696183	247.6422601	43326.13246
159.0714925	186.6127289	25464.08391
89.86362499	107.3484156	7842.675328
62.838548	69.07819452	3445.526818
131.0627365	142.2568893	14733.72896
138.3848459	146.3484669	15904.11426
142.5134043	168.1398166	20334.07731
137.9779074	155.3505908	16757.29233
163.6033518	183.2116478	24928.11307
254.8663091	279.8417831	58037.98506
52.916672	63.04548396	2822.050536
135.6392988	165.4414702	19032.43385
193.9635577	214.3538493	33963.05006
69.453132	77.56800459	4353.395789
201.744812	224.2729438	37233.56599
122.1373751	140.0331508	14263.38721
165.3646	176.9707767	23418.64418
171.979184	201.0886835	28395.51625
72.760424	82.66001628	4900.304807
115.157436	124.6285955	11288.20215
145.117057	174.8527031	21591.96806
113.6634023	123.741174	11200.6967
56.223964	67.09222605	3204.886849
105.5916718	137.5932204	13049.24919
99.76907479	117.5147055	9505.278744
95.911468	115.3639693	9603.722368
219.8292085	257.8808544	46421.6375
167.9647264	183.9240829	24534.33858
148.4956186	185.3627723	23035.80787
135.598972	142.4408032	14854.04895
217.4905999	256.8860582	43665.21605
183.4742688	213.7416972	30583.15232
213.5884611	265.0490779	48488.95359
155.442724	167.0595389	20355.95367
132.29168	143.8747177	14875.92531
107.309294	120.600658	10216.26047
295.4013756	357.5257695	88643.01374
112.1017757	143.7829043	14547.7799
163.735208	183.2797902	23954.61502
162.057308	189.4060974	26229.75654
52.916672	62.50646044	2800.174176
46.302088	55.00830599	2132.945173
52.916672	62.88135798	2822.050536
120.9283304	138.3212988	14099.3145
119.062512	127.3136164	11900.74025
155.442724	183.6336953	23506.14962
[truncated: 4,760 more rows]
