# Supplementary material for: Comparative electron microscopy particle sizing of TiO2 pigments: sample preparation and measurement
Source: Beilstein J Nanotechnol. 2024 Mar 25;15:317–32. doi: 10.3762/bjnano.15.29 (PMC10999988; doi:10.3762/bjnano.15.29)
Supplement: File 1 — Additional experimental data. [file Beilstein_J_Nanotechnol-15-317-s001.zip › Venator E.txt]

No.	Name	MinFeret	Area	Aspect	Feret
1	mask_01623-05-001_0,png	77.11442786	4837.404455	1.027231348	82.93829377
2	mask_01623-05-001_1,png	97.01492537	8445.9152	1.080604305	110.9837017
3	mask_01623-05-001_10,png	111.3460073	10945.09464	1.157923544	130.3628906
10	mask_01623-05-001_11,png	235.3187478	49338.63856	1.135185509	276.042344
20	mask_01623-05-001_12,png	127.3903013	13921.1849	1.06350366	143.1549744
29	mask_01623-05-001_13,png	88.25039652	7820.569436	1.178961819	110.6630776
35	mask_01623-05-001_14,png	79.60199005	5765.061439	1.174803223	96.52838688
43	mask_01623-05-001_15,png	124.033218	13235.51513	1.086661874	140.7756425
50	mask_01623-05-001_16,png	78.94998026	6843.695585	1.322090148	107.2687977
57	mask_01623-05-001_17,png	126.296528	14034.52928	1.10472552	141.8753447
62	mask_01623-05-001_18,png	99.50248756	9830.013538	1.173517012	122.9591131
63	mask_01623-05-001_19,png	101.9900498	10037.41714	1.149333575	123.4418856
64	mask_01623-05-001_2,png	113.5149188	11366.83427	1.133288532	129.560371
65	mask_01623-05-001_20,png	121.8905473	13050.7925	1.067630792	138.8094131
66	mask_01623-05-001_21,png	164.1791045	23323.81853	1.046083586	179.9094943
67	mask_01623-05-001_22,png	67.1641791	4036.53082	1.133491415	77.71527432
68	mask_01623-05-001_23,png	88.25039652	6920.0794	1.137544994	101.8742865
69	mask_01623-05-001_24,png	99.50248756	9131.470539	1.105442092	115.2541888
70	mask_01623-05-001_25,png	68.90170351	5163.58989	1.304446785	95.76346632
71	mask_01623-05-001_26,png	196.1239837	36409.6169	1.171906535	245.7755863
72	mask_01623-05-001_27,png	185.0060974	32722.43082	1.215045106	234.8263867
73	mask_01623-05-001_28,png	155.6657791	23065.22252	1.233324675	193.796505
74	mask_01623-05-001_29,png	97.01492537	8351.452453	1.171896477	115.0996854
75	mask_01623-05-001_3,png	161.6915423	22199.52825	1.0319105	177.2292545
76	mask_01623-05-001_30,png	112.4073598	11028.22914	1.174182356	133.3476495
77	mask_01623-05-001_31,png	123.8374488	14625.37464	1.248597483	157.2513158
78	mask_01623-05-001_33,png	161.6915423	26996.32593	1.321767661	215.5357235
79	mask_01623-05-001_34,png	89.55223881	6690.992996	1.014548048	98.69983077
80	mask_01623-05-001_35,png	142.7785314	17088.50765	1.053593066	154.423078
81	mask_01623-05-001_36,png	168.57045	25689.05293	1.106941553	193.1104383
82	mask_01623-05-001_37,png	74.62686567	5671.508751	1.305450588	99.88676074
83	mask_01623-05-001_38,png	119.3681543	16268.74549	1.444364969	173.7489049
84	mask_01623-05-001_39,png	114.4278607	12288.5925	1.178484671	137.3169119
85	mask_01623-05-001_4,png	92.039801	7478.892784	1.111188198	105.1539484
86	mask_01623-05-001_40,png	94.52736318	8168.501196	1.11012819	109.6958266
87	mask_01623-05-001_41,png	100.5632012	8410.488814	1.015846325	110.04605
88	mask_01623-05-001_42,png	151.2656415	26285.35204	1.426304367	222.8508088
89	mask_01623-05-001_43,png	136.5016895	18945.75041	1.311300863	183.5059377
90	mask_01623-05-001_44,png	194.0298507	31236.82203	1.066015351	213.760676
91	mask_01623-05-001_45,png	128.7067547	14535.82499	1.107787441	146.7661692
92	mask_01623-05-001_46,png	149.5419795	18807.85251	1.101821418	170.1110881
93	mask_01623-05-001_47,png	92.92237911	8339.64633	1.239800883	116.4831405
94	mask_01623-05-001_48,png	84.57711443	5776.758475	1.02552232	90.23711049
95	mask_01623-05-001_49,png	77.11442786	6820.197196	1.351160448	111.4895514
96	mask_01623-05-001_5,png	158.8444196	27954.71859	1.445021799	230.9108376
97	mask_01623-05-001_50,png	116.9154229	12360.01159	1.140060299	142.0227533
98	mask_01623-05-001_51,png	148.1790847	21676.73792	1.21820822	184.1450528
99	mask_01623-05-001_52,png	77.11442786	5566.313019	1.147268812	93.02346071
100	mask_01623-05-001_53,png	91.76834071	7484.780625	1.166167887	109.6958266
101	mask_01623-05-001_54,png	77.11442786	6051.821844	1.247797307	102.018971
102	mask_01623-05-001_55,png	89.55223881	8977.708164	1.259685918	120.886673
103	mask_01623-05-001_56,png	77.11442786	5589.685109	1.250001974	98.69983077
104	mask_01623-05-001_57,png	128.6826504	18454.1868	1.427833112	188.8952017
105	mask_01623-05-001_58,png	92.40327853	8280.621504	1.273200485	116.6104419
106	mask_01623-05-001_59,png	103.2732125	10428.76487	1.211505177	130.4086052
107	mask_01623-05-001_6,png	86.24754933	6098.675188	1.072707294	95.1782196
108	mask_01623-05-001_60,png	84.57711443	6579.458811	1.145560034	102.6532719
109	mask_01623-05-001_62,png	132.2246988	20115.49486	1.517260472	201.5075221
110	mask_01623-05-001_63,png	148.0554477	18556.07968	1.074379015	166.8648362
111	mask_01623-05-001_64,png	134.3283582	15270.41176	1.049683153	146.4600125
112	mask_01623-05-001_65,png	126.8656716	18184.51321	1.341895234	181.4593226
113	mask_01623-05-001_67,png	114.4278607	13473.93709	1.256917588	151.1677097
114	mask_01623-05-001_68,png	87.04956719	6996.48444	1.2101779	106.8268908
115	mask_01623-05-001_69,png	59.70149254	3373.026208	1.138524336	73.09629267
116	mask_01623-05-001_7,png	236.318408	49551.00644	1.066326823	263.8657928
117	mask_01623-05-001_70,png	109.6094536	14088.22446	1.521055895	168.7984995
118	mask_01623-05-001_71,png	89.43430069	9220.205674	1.444366696	135.1256502
119	mask_01623-05-001_72,png	156.8372056	22289.68258	1.229914721	191.337509
120	mask_01623-05-001_74,png	80.88666613	6655.766482	1.346912018	110.770051
121	mask_01623-05-001_75,png	141.0834669	17795.09681	1.19612699	170.9220849
122	mask_01623-05-001_76,png	133.4720072	14613.43413	1.065194621	146.8477067
123	mask_01623-05-001_77,png	132.2246988	15419.79394	1.173096754	159.2793435
124	mask_01623-05-001_78,png	82.08955224	6426.912272	1.206390922	104.1378716
125	mask_01623-05-001_79,png	156.7164179	21286.2667	1.029832215	176.7701936
126	mask_01623-05-001_8,png	84.50266923	6409.316759	1.147591902	98.96807172
127	mask_01623-05-001_82,png	146.5374899	18861.81069	1.166728358	174.4055361
128	mask_01623-05-001_83,png	72.24748122	5006.243979	1.295971803	95.30171329
129	mask_01623-05-001_85,png	97.01492537	8085.90909	1.088913888	112.3629494
130	mask_01623-05-001_86,png	37.31343284	1507.002703	1.288280523	51.14683668
131	mask_01623-05-001_89,png	109.4527363	9907.03844	1.045814992	118.8295238
132	mask_01623-05-001_9,png	109.4527363	13420.28535	1.361884177	152.6075718
133	mask_01623-05-001_90,png	82.08955224	5817.703203	1.061501677	94.09108334
134	mask_01623-05-001_92,png	99.50248756	8062.314953	1.032908765	105.4345324
135	mask_01623-05-001_96,png	69.85732534	4790.858556	1.30745526	92.32640406
136	mask_01623-05-001_97,png	99.50248756	9741.154622	1.239506187	127.7777519
138	mask_01623-05-002_0,png	92.039801	7319.963979	1.014279136	103.0263351
139	mask_01623-05-002_1,png	80.88666613	6438.643313	1.217711172	101.2935789
140	mask_01623-05-002_10,png	126.8656716	13086.54151	1.010189645	135.4124484
141	mask_01623-05-002_100,png	121.8905473	14697.02131	1.263426136	158.7132724
148	mask_01623-05-002_11,png	131.8281094	15168.84624	1.13286266	148.8721005
157	mask_01623-05-002_12,png	93.5273128	8003.336695	1.168674164	111.8343968
165	mask_01623-05-002_13,png	135.0583428	15228.58925	1.084929961	147.7620043
175	mask_01623-05-002_14,png	200.8246104	33453.45512	1.092529945	221.8436279
182	mask_01623-05-002_15,png	78.46024792	5291.900528	1.113973025	88.89533465
191	mask_01623-05-002_16,png	158.6092802	23732.84292	1.152269464	189.0547264
199	mask_01623-05-002_17,png	59.70149254	2885.504074	1.05255222	64.4095805
201	mask_01623-05-002_18,png	211.378443	40718.66348	1.184515322	254.1734645
202	mask_01623-05-002_19,png	68.90170351	4262.400035	1.134941572	82.08955224
203	mask_01623-05-002_2,png	92.039801	8292.425695	1.197488261	115.690874
204	mask_01623-05-002_20,png	135.0461253	17088.50765	1.200886869	164.2522523
205	mask_01623-05-002_21,png	106.668964	11069.80113	1.203588632	132.0441727
206	mask_01623-05-002_22,png	151.7412935	21808.92072	1.106520918	177.9579732
207	mask_01623-05-002_23,png	133.9836709	15037.42596	1.072670687	146.9088311
208	mask_01623-05-002_24,png	67.1641791	5111.125539	1.374465421	95.30171329
209	mask_01623-05-002_25,png	72.13930348	4628.055755	1.061454965	80.94485592
210	mask_01623-05-002_26,png	126.8656716	15909.93983	1.165406632	156.1221379
211	mask_01623-05-002_27,png	72.11522654	4913.069943	1.255336386	91.91214972
212	mask_01623-05-002_28,png	88.25039652	7867.72561	1.255493818	114.4796737
213	mask_01623-05-002_29,png	101.2207672	13062.70864	1.554065315	160.8167433
214	mask_01623-05-002_3,png	93.5273128	7720.385054	1.104393948	106.9651741
215	mask_01623-05-002_30,png	74.62686567	4604.812228	1.058066602	82.37338242
216	mask_01623-05-002_31,png	141.2650322	16298.65199	1.052395715	152.5486587
217	mask_01623-05-002_32,png	121.6708663	11824.56495	1.047853897	130.8193439
218	mask_01623-05-002_33,png	87.06467662	6908.326654	1.118431702	104.7317267
219	mask_01623-05-002_35,png	94.52736318	9610.859622	1.301345952	127.2640185
220	mask_01623-05-002_36,png	100.7096805	8954.057573	1.159879095	118.7545285
221	mask_01623-05-002_37,png	126.3989862	15156.89813	1.221522798	157.8604761
222	mask_01623-05-002_38,png	174.4400291	27110.8279	1.173981212	210.6980954
223	mask_01623-05-002_39,png	156.7164179	23690.73289	1.222593848	197.1460007
224	mask_01623-05-002_4,png	124.3781095	15144.95017	1.183172712	159.805922
225	mask_01623-05-002_40,png	186.5671642	28901.47058	1.051878184	207.0521626
226	mask_01623-05-002_41,png	124.5265018	17052.59188	1.465172248	182.6668872
227	mask_01623-05-002_42,png	149.2537313	22620.29295	1.244798503	190.6428184
228	mask_01623-05-002_43,png	114.6349779	12062.48474	1.183145083	140.0734302
229	mask_01623-05-002_44,png	131.6253898	17573.48961	1.322543313	178.6501048
230	mask_01623-05-002_46,png	98.63345249	8723.537999	1.107674207	114.4796737
231	mask_01623-05-002_47,png	82.08955224	6849.570502	1.263958539	108.3114183
232	mask_01623-05-002_48,png	126.8656716	15198.71724	1.253862803	160.4243802
233	mask_01623-05-002_49,png	89.93494068	7096.430203	1.215050297	108.5842011
234	mask_01623-05-002_5,png	94.52736318	7355.274279	1.013496794	100.8559571
235	mask_01623-05-002_50,png	115.4573786	14601.49379	1.380910514	165.672367
236	mask_01623-05-002_51,png	144.689775	19317.55234	1.114530663	178.1101287
237	mask_01623-05-002_52,png	226.3681592	46226.98362	1.159584294	278.6506033
238	mask_01623-05-002_53,png	92.039801	7814.675388	1.219695577	112.3629494
239	mask_01623-05-002_54,png	77.11442786	5175.250736	1.029230757	85.16254195
240	mask_01623-05-002_55,png	72.13930348	4366.777063	1.051408105	78.6454543
241	mask_01623-05-002_56,png	82.08955224	7014.119352	1.386194581	116.1770713
242	mask_01623-05-002_57,png	121.8905473	13593.17716	1.203248077	151.9188759
243	mask_01623-05-002_58,png	84.57711443	6133.821515	1.034031891	95.14732238
244	mask_01623-05-002_59,png	141.7910448	20013.475	1.218576417	179.4738797
245	mask_01623-05-002_6,png	162.3238225	21941.11512	1.055838449	177.6363398
246	mask_01623-05-002_60,png	86.49142443	7284.657853	1.214681189	108.9649999
247	mask_01623-05-002_62,png	192.4931098	32855.33006	1.205588181	228.2993275
248	mask_01623-05-002_63,png	136.8159204	16065.40577	1.127880613	158.8644159
249	mask_01623-05-002_64,png	167.988689	24942.43534	1.200612521	205.8668667
250	mask_01623-05-002_65,png	158.1874683	21640.6901	1.154180306	182.3203033
251	mask_01623-05-002_66,png	221.9322756	44650.71732	1.228446909	277.9625217
252	mask_01623-05-002_68,png	99.50248756	12455.24927	1.576743811	158.7132724
253	mask_01623-05-002_69,png	84.73245234	6978.850641	1.200649379	109.6958266
254	mask_01623-05-002_7,png	139.3034826	19215.59557	1.129588986	171.4840582
255	mask_01623-05-002_70,png	89.55223881	7761.633719	1.170147652	111.9667589
256	mask_01623-05-002_73,png	95.14732238	7555.443447	1.06777012	105.4345324
257	mask_01623-05-002_74,png	49.55301049	2219.736808	1.142459303	59.22133284
258	mask_01623-05-002_75,png	106.5759789	10001.85574	1.134712497	123.4418856
259	mask_01623-05-002_76,png	106.9651741	10440.62873	1.133915493	128.6373035
260	mask_01623-05-002_77,png	115.9741691	11818.61813	1.174737091	139.9026844
261	mask_01623-05-002_78,png	121.8905473	14350.78665	1.246316731	156.3332621
262	mask_01623-05-002_8,png	202.5835825	34849.56431	1.107662637	225.5240579
263	mask_01623-05-002_80,png	114.4278607	11420.31678	1.055003447	129.8590073
264	mask_01623-05-002_81,png	69.65174129	4633.867193	1.192949216	86.25433244
265	mask_01623-05-002_82,png	129.3532338	16412.30503	1.2630155	168.6025376
266	mask_01623-05-002_83,png	177.976292	32668.06479	1.305298424	238.7678922
267	mask_01623-05-002_84,png	137.0690465	16861.06205	1.198531029	168.6916386
268	mask_01623-05-002_85,png	95.91880152	8522.684012	1.200085728	115.793394
269	mask_01623-05-002_86,png	82.97348025	7008.240924	1.313820395	110.9837017
270	mask_01623-05-002_87,png	87.06467662	7449.455265	1.160816445	106.4110108
271	mask_01623-05-002_88,png	108.4969819	13879.43063	1.486859244	166.1611996
272	mask_01623-05-002_89,png	111.9402985	10956.97022	1.226973783	140.6057203
273	mask_01623-05-002_9,png	97.01492537	8386.873124	1.093722417	110.261043
274	mask_01623-05-002_91,png	69.45426788	4948.004157	1.331320912	94.93077427
275	mask_01623-05-002_92,png	75.93759188	5017.89434	1.154906387	90.23711049
276	mask_01623-05-002_93,png	52.23880597	2259.360825	1.015409522	56.46312953
277	mask_01623-05-002_94,png	42.28855721	1690.918099	1.130840433	51.85900328
278	mask_01623-05-002_95,png	87.06467662	7014.119352	1.134028628	104.2512358
279	mask_01623-05-002_96,png	167.2664025	23805.03394	1.042468204	185.4168469
280	mask_01623-05-002_97,png	91.76834071	7214.058236	1.09682651	104.505876
281	mask_01623-05-002_99,png	119.0596102	13462.01415	1.205298949	145.3115171
282	mask_01623-05-003_0,png	146.3210174	22752.55645	1.340049277	199.2020647
283	mask_01623-05-003_1,png	123.4298384	13843.64305	1.149534357	144.6926264
284	mask_01623-05-003_10,png	97.01492537	8741.265467	1.193288613	116.991549
285	mask_01623-05-003_100,png	99.50248756	8156.701128	1.017262192	106.8268908
286	mask_01623-05-003_102,png	71.78541813	4930.536136	1.190580476	88.53207029
287	mask_01623-05-003_103,png	150.8981084	18735.91201	1.231210296	180.260589
288	mask_01623-05-003_104,png	159.2039801	24412.76099	1.248140078	205.8962135
289	mask_01623-05-003_105,png	179.1382004	32680.14604	1.359082728	247.2396389
290	mask_01623-05-003_106,png	153.3009949	20253.53413	1.143527043	178.6669535
291	mask_01623-05-003_107,png	132.7445128	19809.45892	1.483947583	195.532264
292	mask_01623-05-003_108,png	92.039801	7590.780855	1.135393846	109.1549229
293	mask_01623-05-003_109,png	101.6927489	9060.496107	1.177010883	122.1585307
294	mask_01623-05-003_11,png	205.3979379	36004.4124	1.027658129	227.5553979
295	mask_01623-05-003_110,png	168.680775	25731.20948	1.132961572	202.4493803
296	mask_01623-05-003_111,png	179.0241406	26544.40679	1.093981023	202.9112678
297	mask_01623-05-003_112,png	156.8503081	23035.15586	1.185439244	191.7311266
298	mask_01623-05-003_113,png	72.13930348	4808.311691	1.199972287	88.49897626
299	mask_01623-05-003_114,png	110.6402672	11509.46531	1.200468304	135.4124484
300	mask_01623-05-003_115,png	139.1040649	15407.84245	1.001802853	146.5212933
301	mask_01623-05-003_116,png	101.9900498	9545.726327	1.202992753	125.2601006
302	mask_01623-05-003_117,png	136.3087727	16029.52676	1.084561301	155.6220138
303	mask_01623-05-003_118,png	77.11442786	5140.270485	1.060037093	85.47094011
305	mask_01623-05-003_12,png	97.04525699	9723.384911	1.274563563	126.4661175
316	mask_01623-05-003_13,png	152.0627142	22993.06346	1.241179696	192.3122394
326	mask_01623-05-003_14,png	144.0960741	19083.6639	1.148361901	168.8875
333	mask_01623-05-003_15,png	117.1070378	13706.47288	1.298703823	153.1368018
338	mask_01623-05-003_16,png	154.2537881	23456.13906	1.264545383	197.4977686
346	mask_01623-05-003_17,png	111.4903327	13462.01415	1.376908467	154.1705428
354	mask_01623-05-003_18,png	69.65174129	4459.622287	1.170241035	83.91825067
364	mask_01623-05-003_19,png	201.8122521	47203.32884	1.379974896	286.0802822
371	mask_01623-05-003_2,png	94.52736318	7761.633719	1.058212938	106.4110108
372	mask_01623-05-003_20,png	119.9118942	13152.08606	1.2155343	148.8721005
377	mask_01623-05-003_21,png	87.06467662	7190.528806	1.171102497	107.434065
386	mask_01623-05-003_22,png	155.7775444	26074.51844	1.516842682	231.3432836
387	mask_01623-05-003_23,png	64.67661692	3511.156185	1.066094652	70.96685335
388	mask_01623-05-003_24,png	186.1121116	29522.80239	1.090675719	211.0277945
389	mask_01623-05-003_25,png	130.4657267	15300.2862	1.145211577	151.2469499
390	mask_01623-05-003_26,png	120.39801	12449.29651	1.143612125	140.6057203
391	mask_01623-05-003_27,png	126.9477826	14917.97027	1.202359479	155.2362407
392	mask_01623-05-003_28,png	77.11442786	6555.984099	1.31438742	105.4345324
393	mask_01623-05-003_29,png	154.1083188	20775.80941	1.104733546	174.3537842
394	mask_01623-05-003_3,png	108.3004933	10233.05194	1.090028069	121.3283808
395	mask_01623-05-003_30,png	100	8806.273094	1.139896623	117.523107
396	mask_01623-05-003_31,png	110.8599079	9942.592689	1.042688059	118.5292695
397	mask_01623-05-003_32,png	109.2640556	11616.46153	1.210554555	141.0301551
398	mask_01623-05-003_33,png	101.9900498	10256.7706	1.179830331	127.9873434
399	mask_01623-05-003_34,png	126.9477826	13497.78357	1.031969879	140.7968689
400	mask_01623-05-003_35,png	201.4074145	54115.93007	1.630619224	334.738813
401	mask_01623-05-003_36,png	104.2557984	9699.693045	1.138722795	121.4018487
402	mask_01623-05-003_37,png	146.4571411	18076.66143	1.049138031	165.2911936
403	mask_01623-05-003_38,png	161.6447504	25749.27686	1.33547371	214.2269587
404	mask_01623-05-003_39,png	112.4547181	11687.80311	1.1355891	136.3788323
405	mask_01623-05-003_4,png	197.3971613	41094.13217	1.410024003	285.995228
406	mask_01623-05-003_40,png	101.9900498	9356.302543	1.085318512	120.0233286
407	mask_01623-05-003_41,png	72.33477268	4808.311691	1.176128664	87.6009655
408	mask_01623-05-003_42,png	104.0331231	11093.55797	1.311947091	138.8094131
409	mask_01623-05-003_43,png	79.60199005	5794.305246	1.091580253	94.43403583
410	mask_01623-05-003_44,png	155.4986673	23341.86162	1.18565368	191.337509
411	mask_01623-05-003_45,png	134.3283582	17034.63446	1.132718314	158.7132724
412	mask_01623-05-003_46,png	111.9402985	11919.72182	1.222282822	138.9814557
413	mask_01623-05-003_47,png	220.9977893	44177.94698	1.176728615	267.2737553
414	mask_01623-05-003_48,png	170.5530267	24635.44605	1.110467946	195.3470092
415	mask_01623-05-003_49,png	119.4029851	13438.16883	1.058145728	141.8753447
416	mask_01623-05-003_5,png	109.4527363	11473.80425	1.172525552	131.6371166
417	mask_01623-05-003_50,png	114.4815529	11592.68291	1.113652706	131.2969744
418	mask_01623-05-003_51,png	124.9778667	15055.34574	1.254202321	156.1221379
419	mask_01623-05-003_52,png	87.06467662	6426.912272	1.044476705	96.55886384
420	mask_01623-05-003_53,png	154.2288557	20841.85825	1.171312846	187.0027998
421	mask_01623-05-003_54,png	106.2549224	10814.48056	1.178986828	127.7777519
422	mask_01623-05-003_55,png	77.6119403	5274.398315	1.17892376	93.05502734
423	mask_01623-05-003_56,png	82.5446778	6016.688212	1.126773133	95.76346632
424	mask_01623-05-003_57,png	132.2246988	19587.47769	1.435752063	193.843196
425	mask_01623-05-003_59,png	106.7272208	10393.17499	1.182369622	127.6378402
426	mask_01623-05-003_6,png	84.57711443	6368.265471	1.105327663	96.3147914
427	mask_01623-05-003_60,png	150.6413315	18004.7659	1.059225776	163.2436822
428	mask_01623-05-003_61,png	120.39801	13044.83451	1.219072289	148.8922099
429	mask_01623-05-003_62,png	133.8280264	17639.36817	1.240333168	168.7450772
430	mask_01623-05-003_63,png	68.90170351	4158.103806	1.123859058	78.42315728
431	mask_01623-05-003_64,png	115.5139904	13158.04495	1.297657198	152.4504212
432	mask_01623-05-003_66,png	108.9552239	10630.48802	1.138930371	127.6378402
433	mask_01623-05-003_67,png	129.3532338	14858.24866	1.143244655	151.6623034
434	mask_01623-05-003_68,png	87.06467662	6984.72845	1.13422437	103.0263351
435	mask_01623-05-003_69,png	148.5303273	19569.48088	1.136572151	171.6943374
436	mask_01623-05-003_7,png	232.7223125	53302.22356	1.270886453	297.0050897
437	mask_01623-05-003_70,png	79.60199005	5923.025623	1.131013924	94.34062078
438	mask_01623-05-003_71,png	144.0297652	21568.59707	1.31304544	189.786857
439	mask_01623-05-003_72,png	151.6735467	20943.93982	1.204065249	187.1960987
440	mask_01623-05-003_73,png	72.13930348	4709.435918	1.159581351	86.79535694
441	mask_01623-05-003_74,png	113.6920818	11693.74863	1.200467116	135.4124484
442	mask_01623-05-003_75,png	178.6006395	52106.16562	2.133879455	374.3842264
443	mask_01623-05-003_76,png	86.49142443	9379.975996	1.568694377	140.6057203
444	mask_01623-05-003_77,png	69.34239591	4413.192077	1.14797515	81.55486135
445	mask_01623-05-003_78,png	201.4925373	33828.10281	1.086837096	222.7557257
446	mask_01623-05-003_79,png	113.8793983	14637.31533	1.426533176	167.5476705
447	mask_01623-05-003_8,png	213.2829321	43674.92793	1.189008455	259.1402608
448	mask_01623-05-003_80,png	72.41964769	5000.419097	1.243166683	91.62431761
449	mask_01623-05-003_82,png	165.5962979	26188.96817	1.237056638	207.9259051
450	mask_01623-05-003_83,png	87.06467662	7355.274279	1.235625351	113.2037166
451	mask_01623-05-003_84,png	89.55223881	7155.238232	1.092789188	102.7969106
452	mask_01623-05-003_85,png	212.3203125	44862.87454	1.279431318	278.2248451
453	mask_01623-05-003_87,png	116.4517842	14559.70395	1.393933781	165.672367
454	mask_01623-05-003_88,png	96.44394135	8552.214686	1.164810774	115.3570808
455	mask_01623-05-003_89,png	59.70149254	3430.556782	1.175535232	74.66572435
456	mask_01623-05-003_9,png	137.4212443	18442.19998	1.261479965	174.4400291
457	mask_01623-05-003_90,png	180.963263	26725.16242	1.021312085	195.532264
458	mask_01623-05-003_91,png	106.9651741	12110.07965	1.242190702	137.7728033
459	mask_01623-05-003_92,png	91.76834071	7956.161431	1.187615107	111.9667589
460	mask_01623-05-003_94,png	95.17640238	11081.67942	1.560171802	149.9143291
461	mask_01623-05-003_95,png	144.278607	18909.77554	1.233245972	178.4478001
462	mask_01623-05-003_96,png	89.55223881	6726.224253	1.09398728	101.4971869
463	mask_01623-05-003_97,png	144.278607	18454.1868	1.141133828	174.3020174
464	mask_01623-05-003_98,png	158.818827	21160.13677	1.188667334	179.9262282
465	mask_01623-05-004_0,png	91.29063978	7078.790151	1.088464836	101.2935789
466	mask_01623-05-004_1,png	106.9651741	10630.48802	1.177532693	130.955981
467	mask_01623-05-004_10,png	99.50248756	8552.214686	1.127852925	114.4796737
478	mask_01623-05-004_11,png	124.3781095	12955.47073	1.08550053	138.2704482
486	mask_01623-05-004_12,png	191.9323542	31750.04791	1.116307693	213.477596
495	mask_01623-05-004_13,png	111.9402985	10369.4498	1.080976204	124.7602469
502	mask_01623-05-004_14,png	97.01492537	8806.273094	1.138358456	116.534077
506	mask_01623-05-004_15,png	146.7661692	20073.48574	1.142142242	176.7701936
514	mask_01623-05-004_16,png	108.1726768	11610.51678	1.267008561	139.9240386
517	mask_01623-05-004_17,png	146.7465623	19641.46961	1.140393872	170.2347428
518	mask_01623-05-004_18,png	129.3532338	16543.91963	1.214853991	160.405673
519	mask_01623-05-004_19,png	144.9615287	18933.75867	1.137190216	168.2456752
520	mask_01623-05-004_2,png	79.60199005	6127.96342	1.134332483	95.82487358
521	mask_01623-05-004_20,png	116.9154229	12818.46863	1.222522474	144.2993352
522	mask_01623-05-004_21,png	250.9528915	55014.78286	1.087198832	282.5186271
523	mask_01623-05-004_22,png	67.14273141	3857.284413	1.10801437	77.41539881
524	mask_01623-05-004_23,png	134.3283582	16783.26323	1.175781475	158.7132724
525	mask_01623-05-004_24,png	109.4527363	11069.80113	1.21901852	137.1646232
526	mask_01623-05-004_25,png	115.1718117	13003.12999	1.252444439	145.6200086
527	mask_01623-05-004_26,png	90.9058485	8670.360475	1.26156624	121.6952941
528	mask_01623-05-004_27,png	107.5990895	10648.29092	1.134246852	125.6159676
529	mask_01623-05-004_29,png	106.9651741	10144.11721	1.136277249	128.0803893
530	mask_01623-05-004_3,png	181.9309166	29359.91297	1.088257097	211.6714067
531	mask_01623-05-004_30,png	222.4969378	44893.18355	1.207673071	274.3084357
532	mask_01623-05-004_31,png	114.0636557	10689.8334	1.04179859	121.9880612
533	mask_01623-05-004_32,png	99.50248756	8758.993745	1.166622457	118.1026555
534	mask_01623-05-004_33,png	162.5761547	23293.74714	1.141297927	187.7908832
535	mask_01623-05-004_34,png	99.50248756	8924.49629	1.100499872	116.4831405
536	mask_01623-05-004_35,png	118.5092266	13831.71423	1.310196807	154.8688938
537	mask_01623-05-004_36,png	69.65174129	4152.311997	1.064264406	77.82744765
538	mask_01623-05-004_37,png	159.2039801	25038.75632	1.243515575	203.2978676
539	mask_01623-05-004_38,png	94.52736318	7749.847851	1.063000576	105.9656872
540	mask_01623-05-004_39,png	111.9402985	13235.51513	1.28528943	150.8503459
541	mask_01623-05-004_4,png	135.9413752	15593.10832	1.093816322	154.423078
542	mask_01623-05-004_40,png	89.09515588	7319.963979	1.160234148	104.7317267
543	mask_01623-05-004_41,png	139.2605872	18316.34581	1.254638734	174.629622
544	mask_01623-05-004_42,png	165.8538915	22319.73518	1.041622624	178.5826947
545	mask_01623-05-004_43,png	84.57711443	5788.45616	1.04551988	91.11048714
546	mask_01623-05-004_44,png	95.14732238	9060.496107	1.246228857	121.8905473
547	mask_01623-05-004_45,png	82.97348025	5677.354555	1.056851551	90.75562888
548	mask_01623-05-004_46,png	128.7067547	16645.63372	1.24464158	165.672367
549	mask_01623-05-004_47,png	81.21450815	6045.965857	1.204232391	102.018971
550	mask_01623-05-004_48,png	124.0715848	15515.41157	1.225949995	158.0883245
551	mask_01623-05-004_49,png	120.6938962	14255.2995	1.179589593	150.2336069
552	mask_01623-05-004_5,png	163.928441	29269.42374	1.281171113	214.1563736
553	mask_01623-05-004_50,png	135.3233831	16705.47034	1.211090708	165.9441133
554	mask_01623-05-004_51,png	164.3092012	24117.89671	1.222746001	196.5788249
555	mask_01623-05-004_52,png	92.039801	7425.907284	1.112991356	109.1549229
556	mask_01623-05-004_53,png	107.5990895	11753.20707	1.406978036	148.2272049
557	mask_01623-05-004_54,png	157.26181	21508.52223	1.002039112	182.716347
558	mask_01623-05-004_55,png	64.67661692	4059.678579	1.229319791	80.94485592
559	mask_01623-05-004_56,png	91.76834071	8758.993745	1.373198115	127.7078145
560	mask_01623-05-004_57,png	162.2557864	24888.257	1.189311514	202.0761398
561	mask_01623-05-004_58,png	121.8905473	15718.63239	1.235175626	158.6187368
562	mask_01623-05-004_59,png	68.95391224	4448.013322	1.231329139	86.79535694
563	mask_01623-05-004_6,png	93.5273128	7473.005055	1.110009668	106.2720387
564	mask_01623-05-004_60,png	135.5990066	18550.08574	1.291494233	174.5779347
565	mask_01623-05-004_61,png	156.7164179	22987.05035	1.238751992	200.2299102
566	mask_01623-05-004_62,png	109.4527363	10612.68573	1.078055087	125.3550935
567	mask_01623-05-004_63,png	122.8855721	14428.37826	1.243753625	155.6220138
568	mask_01623-05-004_64,png	103.1918538	12401.67636	1.526672283	158.5619892
569	mask_01623-05-004_65,png	69.65174129	4953.827235	1.158333948	87.46718496
570	mask_01623-05-004_66,png	128.7067547	13730.32678	1.077072577	143.3845527
571	mask_01623-05-004_67,png	130.068749	16502.04036	1.297141314	171.0803212
572	mask_01623-05-004_68,png	52.87340041	2514.762612	1.145676401	62.0045374
573	mask_01623-05-004_69,png	121.2609371	14004.70021	1.163125034	146.3373764
574	mask_01623-05-004_7,png	72.41964769	4755.958005	1.156367956	86.35601866
575	mask_01623-05-004_70,png	99.50248756	8481.344987	1.026400778	111.0637193
576	mask_01623-05-004_71,png	67.1641791	4349.375397	1.171678469	83.25446692
577	mask_01623-05-004_72,png	87.06467662	7378.816783	1.18175801	107.2687977
578	mask_01623-05-004_73,png	128.7067547	13199.75862	1.023619055	136.8377394
579	mask_01623-05-004_74,png	141.8116912	19065.6743	1.205230315	178.9194983
580	mask_01623-05-004_75,png	128.7067547	14326.9138	1.085676232	147.4375491
581	mask_01623-05-004_76,png	68.00961053	3874.619071	1.095896086	75.74617283
582	mask_01623-05-004_77,png	77.08370093	6245.153423	1.328839169	105.2101223
583	mask_01623-05-004_78,png	99.50248756	8871.291489	1.134634949	118.8295238
584	mask_01623-05-004_79,png	114.9032399	13587.2147	1.347263126	157.8604761
585	mask_01623-05-004_8,png	181.7668751	32166.74035	1.247399649	229.9250452
586	mask_01623-05-004_80,png	64.67661692	4849.043023	1.377963433	94.34062078
587	mask_01623-05-004_81,png	120.886673	14762.70281	1.372918681	167.8164675
588	mask_01623-05-004_82,png	100.9667531	10630.48802	1.2603608	135.8305642
589	mask_01623-05-004_86,png	152.8185186	19185.60987	1.079615394	165.7267509
590	mask_01623-05-004_87,png	77.69656397	5665.663114	1.17921858	93.68423888
591	mask_01623-05-004_88,png	56.00284013	4633.867193	1.796844074	106.2720387
592	mask_01623-05-004_89,png	131.840796	14822.41771	1.096425029	148.8721005
593	mask_01623-05-004_9,png	82.08955224	5893.764248	1.043311605	90.36700446
594	mask_01623-05-004_91,png	89.55223881	6878.946995	1.123346967	105.4905637
595	mask_01623-05-004_94,png	129.3532338	15043.39918	1.162403576	157.8034642
601	mask_01623-05-005_0,png	187.8750319	31574.93594	1.098829617	211.0277945
602	mask_01623-05-005_1,png	155.7282711	21178.15466	1.091102394	173.1593412
603	mask_01623-05-005_10,png	82.08955224	7055.271784	1.280150546	108.3114183
608	mask_01623-05-005_11,png	174.1196623	26911.96011	1.198570582	217.5887204
618	mask_01623-05-005_12,png	79.60199005	5519.577068	1.106863575	91.78433004
624	mask_01623-05-005_13,png	131.1353276	14882.1368	1.092259918	152.7645658
633	mask_01623-05-005_14,png	103.9800995	9676.002418	1.122665206	120.2211894
641	mask_01623-05-005_15,png	95.28628489	8664.452315	1.20252133	118.6044015
649	mask_01623-05-005_16,png	106.9651741	9883.337111	1.048046995	119.7011352
656	mask_01623-05-005_17,png	153.1875562	26273.3038	1.344631854	212.2419054
664	mask_01623-05-005_18,png	153.1387586	21190.1667	1.151441682	180.7276826
668	mask_01623-05-005_2,png	136.8159204	18340.31699	1.190092694	170.6580409
669	mask_01623-05-005_20,png	189.5769233	43250.74149	1.517136474	290.2912773
670	mask_01623-05-005_21,png	92.039801	8144.901457	1.183378521	114.1424865
671	mask_01623-05-005_23,png	67.14273141	3695.620988	1.0489892	72.29962471
672	mask_01623-05-005_24,png	186.4118872	32945.94685	1.192989523	226.3012796
673	mask_01623-05-005_25,png	131.840796	16621.70006	1.262798339	168.2635358
674	mask_01623-05-005_26,png	119.3093004	14446.28507	1.31737304	157.6893803
675	mask_01623-05-005_27,png	79.60199005	5408.623847	1.017343172	88.16738919
676	mask_01623-05-005_28,png	66.52558622	3609.112907	1.089130175	75.13055815
677	mask_01623-05-005_29,png	93.5273128	7620.231723	1.105322586	106.4110108
678	mask_01623-05-005_3,png	146.7661692	21148.12497	1.1986365	181.0772333
679	mask_01623-05-005_30,png	121.8905473	12621.94844	1.068677149	134.5502852
680	mask_01623-05-005_32,png	246.360905	58751.2969	1.284837334	321.4646961
681	mask_01623-05-005_33,png	138.5126038	17825.04714	1.159455298	164.1973944
682	mask_01623-05-005_34,png	133.9836709	17226.19616	1.243639636	174.629622
683	mask_01623-05-005_35,png	68.90170351	3961.330525	1.064166033	76.62298242
684	mask_01623-05-005_36,png	104.0811454	9729.308071	1.099582214	118.7545285
685	mask_01623-05-005_37,png	174.3402075	24779.90515	1.037077301	188.6396888
686	mask_01623-05-005_38,png	99.50248756	8640.820587	1.057494553	110.770051
687	mask_01623-05-005_39,png	81.21450815	5455.333258	1.07185076	88.79640211
688	mask_01623-05-005_4,png	167.4579784	25147.12343	1.152207406	196.5788249
689	mask_01623-05-005_40,png	134.0624341	14900.05335	1.073566135	146.7661692
690	mask_01623-05-005_41,png	134.3283582	14267.23477	1.093229076	149.5743738
691	mask_01623-05-005_42,png	259.6810383	56472.66862	1.165571504	302.0851833
692	mask_01623-05-005_43,png	69.65174129	4744.326193	1.153297304	86.49142443
693	mask_01623-05-005_44,png	181.3855216	31025.52341	1.156092214	217.2130614
694	mask_01623-05-005_45,png	112.8760058	11087.61867	1.081916038	128.6373035
695	mask_01623-05-005_46,png	162.7814855	29329.74951	1.340310645	226.4617582
696	mask_01623-05-005_47,png	156.7152923	25785.41212	1.346843898	212.2419054
697	mask_01623-05-005_48,png	71.32859031	4738.510609	1.191827723	87.46718496
698	mask_01623-05-005_49,png	161.4575033	21971.16092	1.128286524	182.8481759
699	mask_01623-05-005_5,png	90.00936862	7008.240924	1.151266548	105.4905637
700	mask_01623-05-005_50,png	104.4776119	9676.002418	1.069837646	117.0169138
701	mask_01623-05-005_51,png	109.6094536	11372.77652	1.160862218	132.0215902
702	mask_01623-05-005_52,png	155.7282711	30349.48676	1.523454661	239.8823834
703	mask_01623-05-005_53,png	116.7457444	11664.02163	1.092172027	131.840796
704	mask_01623-05-005_54,png	81.28156899	5560.470423	1.046765842	89.74842171
705	mask_01623-05-005_55,png	82.08955224	6550.115759	1.173367934	100.8559571
706	mask_01623-05-005_56,png	146.7661692	19071.67081	1.10585607	167.3143738
707	mask_01623-05-005_57,png	99.50248756	9202.457139	1.219938905	125.1888105
708	mask_01623-05-005_58,png	119.4029851	12490.96698	1.02548244	134.5281084
709	mask_01623-05-005_59,png	56.58889886	3252.32563	1.240861786	73.09629267
710	mask_01623-05-005_6,png	49.75124378	2270.687426	1.077760809	57.41261793
711	mask_01623-05-005_60,png	94.39023833	8971.795386	1.259055232	120.5173956
712	mask_01623-05-005_62,png	139.4055556	19647.46885	1.355959493	185.4493454
713	mask_01623-05-005_64,png	185.5864349	28973.85017	1.091117552	202.7921693
714	mask_01623-05-005_65,png	82.08955224	6268.59845	1.134161027	99.65045196
715	mask_01623-05-005_66,png	129.9115043	15306.2612	1.182504333	158.0883245
716	mask_01623-05-005_67,png	114.4278607	10909.46947	1.040811538	124.3781095
717	mask_01623-05-005_69,png	67.1641791	3845.729407	1.02806045	74.08083872
718	mask_01623-05-005_7,png	142.7785314	17513.60345	1.086036905	160.7234078
719	mask_01623-05-005_70,png	85.8396355	6479.706329	1.139512548	100.0047157
720	mask_01623-05-005_71,png	109.4527363	9936.666793	1.051532935	120.911253
721	mask_01623-05-005_72,png	131.8205748	14255.2995	1.059477522	142.54801
722	mask_01623-05-005_73,png	82.08955224	6192.410634	1.08213738	96.65023988
723	mask_01623-05-005_74,png	90.59531323	9427.326799	1.478292453	137.8811345
724	mask_01623-05-005_75,png	191.2099716	31804.39538	1.130114514	220.2832124
725	mask_01623-05-005_76,png	63.99811672	3857.284413	1.215086544	79.93058789
726	mask_01623-05-005_78,png	108.8626025	11919.72182	1.318039074	142.2120616
727	mask_01623-05-005_79,png	134.0838294	15383.93994	1.114021109	150.8702001
728	mask_01623-05-005_8,png	231.3432836	47063.83851	1.13114554	268.0907761
729	mask_01623-05-005_81,png	115.7564667	13652.80435	1.286977961	150.8702001
730	mask_01623-05-005_82,png	84.73245234	7626.122225	1.360132323	117.9013834
731	mask_01623-05-005_83,png	132.2246988	21238.2159	1.639160843	226.3815328
732	mask_01623-05-005_84,png	89.4645944	8889.025633	1.441531417	136.3788323
733	mask_01623-05-005_85,png	54.72636816	2708.4406	1.118125339	64.4095805
734	mask_01623-05-005_86,png	119.4029851	17735.19858	1.411751872	177.5516053
735	mask_01623-05-005_87,png	97.01492537	10660.15986	1.343479243	135.0814752
736	mask_01623-05-005_88,png	142.5432964	20217.52252	1.47114005	205.4702845
737	mask_01623-05-005_89,png	121.9719239	12621.94844	1.071853453	138.2704482
738	mask_01623-05-005_9,png	121.8905473	14320.9457	1.100909812	144.2993352
739	mask_01623-05-005_90,png	144.1135037	18262.41248	1.032198461	167.9775452
740	mask_01623-05-005_91,png	87.06467662	7278.773906	1.191280557	111.0637193
741	mask_01623-05-005_93,png	50.64845715	2372.732598	1.167784754	62.92210977
742	mask_01623-05-005_94,png	89.55223881	6837.820796	1.014765933	97.46895663
743	mask_01623-05-005_96,png	29.85074627	817.5111855	1.003433025	35.13561069
744	mask_01623-05-005_97,png	115.8889286	17795.09681	1.648402344	193.0479508
745	mask_01623-05-005_98,png	145.2594024	17597.44499	1.106572017	164.4715061
746	mask_01623-05-005_99,png	69.65174129	4285.588045	1.081086789	82.08955224
747	mask_01623-05-006_0,png	74.62686567	4593.191805	1.036352974	80.11259391
748	mask_01623-05-006_1,png	97.01492537	7962.05798	1.043036303	105.9656872
749	mask_01623-05-006_10,png	101.9900498	8794.452721	1.030047004	110.261043
750	mask_01623-05-006_100,png	133.1696448	14422.40941	1.034352997	144.050406
751	mask_01623-05-006_101,png	72.13930348	4511.874162	1.030492861	80.80069477
752	mask_01623-05-006_102,png	151.999332	20067.48454	1.080422429	171.4840582
753	mask_01623-05-006_103,png	89.55223881	8451.819929	1.313030105	121.1322573
754	mask_01623-05-006_104,png	97.01492537	9936.666793	1.279826183	135.0593825
755	mask_01623-05-006_105,png	87.06467662	7072.910376	1.210401061	108.9378422
760	mask_01623-05-006_11,png	181.110032	32988.23569	1.193468099	226.2611425
770	mask_01623-05-006_12,png	120.8904549	12467.15496	1.100335444	137.1646232
780	mask_01623-05-006_13,png	104.3673121	10351.65664	1.199129823	126.3719282
787	mask_01623-05-006_14,png	125.1888105	13575.28993	1.083082507	139.2605872
797	mask_01623-05-006_15,png	82.08955224	5893.764248	1.076443894	93.02346071
804	mask_01623-05-006_16,png	151.7412935	18639.99806	1.028248417	161.9883004
811	mask_01623-05-006_17,png	159.9044252	25966.09854	1.257025999	205.4555819
818	mask_01623-05-006_18,png	118.9390506	12848.24938	1.103233583	137.7728033
819	mask_01623-05-006_19,png	162.4344767	23462.15388	1.139976514	186.7609022
820	mask_01623-05-006_2,png	124.3781095	12937.59935	1.071395584	138.0326602
821	mask_01623-05-006_20,png	134.3283582	17675.3036	1.192008755	167.3861911
822	mask_01623-05-006_21,png	156.7164179	27918.54502	1.316949535	217.0877006
823	mask_01623-05-006_22,png	86.56716418	7249.355928	1.182257052	106.0771855
824	mask_01623-05-006_23,png	114.5725234	12348.10786	1.200864277	139.6461876
825	mask_01623-05-006_24,png	166.0932122	25984.16811	1.176414332	199.5049085
826	mask_01623-05-006_25,png	102.3164604	9184.709356	1.137765334	119.4029851
827	mask_01623-05-006_26,png	118.1227739	13628.95291	1.266487936	153.0193483
828	mask_01623-05-006_27,png	136.4652104	17831.0373	1.268715026	177.0253704
829	mask_01623-05-006_28,png	159.2039801	21983.1794	1.067124554	175.5403239
830	mask_01623-05-006_29,png	145.1283376	19659.46742	1.156006574	174.1466271
831	mask_01623-05-006_3,png	236.318408	48119.21419	1.037713583	258.7533986
832	mask_01623-05-006_31,png	81.49019498	8245.211268	1.578148656	130.4086052
833	mask_01623-05-006_32,png	106.9651741	10594.88405	1.19836289	133.0117239
834	mask_01623-05-006_33,png	189.0547264	30192.57604	1.072546372	209.7780082
835	mask_01623-05-006_34,png	74.62686567	6280.321831	1.457435705	109.8845411
836	mask_01623-05-006_35,png	131.840796	15210.66592	1.108893844	151.6623034
837	mask_01623-05-006_36,png	142.9836025	20961.95498	1.334465514	192.8134466
838	mask_01623-05-006_37,png	120.7341699	14320.9457	1.271202191	156.3332621
839	mask_01623-05-006_38,png	121.59334	15467.60149	1.342268515	165.6542352
840	mask_01623-05-006_39,png	92.039801	6861.320718	1.026082166	99.97523935
841	mask_01623-05-006_4,png	97.01492537	9670.079955	1.186602215	121.7929583
842	mask_01623-05-006_40,png	84.57711443	5934.731271	1.008974114	92.32640406
843	mask_01623-05-006_41,png	96.86920788	8062.314953	1.079438304	107.5166075
844	mask_01623-05-006_42,png	77.11442786	5472.852199	1.205007589	95.14732238
845	mask_01623-05-006_43,png	92.039801	8800.362863	1.179879831	117.523107
846	mask_01623-05-006_44,png	156.7164179	29486.60377	1.465426036	243.6069042
847	mask_01623-05-006_45,png	74.17861978	5467.012376	1.277127027	97.46895663
848	mask_01623-05-006_46,png	128.1736633	18088.64446	1.432099183	186.4863821
849	mask_01623-05-006_47,png	140.8933603	23516.28821	1.413482663	206.2334084
850	mask_01623-05-006_48,png	134.3283582	14935.88757	1.027314693	142.883195
851	mask_01623-05-006_49,png	82.08955224	5928.878369	1.026912346	93.14966629
852	mask_01623-05-006_5,png	89.55223881	6702.736223	1.003503092	96.65023988
853	mask_01623-05-006_50,png	114.4278607	11681.85765	1.153092916	138.8094131
854	mask_01623-05-006_51,png	165.8987282	24370.63451	1.084839662	189.786857
855	mask_01623-05-006_52,png	70.30298225	4088.619281	1.090438327	77.71527432
856	mask_01623-05-006_53,png	108.4969819	13312.99367	1.546157406	164.5627782
857	mask_01623-05-006_54,png	121.8905473	15921.89784	1.230418767	161.3198499
858	mask_01623-05-006_55,png	115.3061011	11164.8346	1.042486672	124.1147338
859	mask_01623-05-006_56,png	88.25039652	7602.560873	1.252146938	111.5957663
860	mask_01623-05-006_57,png	37.31343284	1362.894253	1.109492777	46.78769166
861	mask_01623-05-006_58,png	84.37802297	6303.770323	1.125121024	98.69983077
862	mask_01623-05-006_6,png	154.2288557	20913.91506	1.058387679	175.5231834
863	mask_01623-05-006_60,png	72.00412093	5455.333258	1.288000315	97.58969218
864	mask_01623-05-006_61,png	97.15297798	8009.234063	1.110572356	111.4895514
865	mask_01623-05-006_62,png	141.5338789	17549.53475	1.103406492	164.5627782
866	mask_01623-05-006_63,png	119.4029851	13146.12721	1.167706177	144.6926264
867	mask_01623-05-006_65,png	114.6349779	11741.31491	1.156158671	135.4124484
868	mask_01623-05-006_66,png	151.7412935	20529.65495	1.089520395	176.7701936
869	mask_01623-05-006_67,png	97.01492537	7950.264985	1.04484634	106.8268908
870	mask_01623-05-006_68,png	144.278607	18442.19998	1.19572272	172.4980993
871	mask_01623-05-006_69,png	139.1553872	16657.60076	1.106561564	156.7164179
872	mask_01623-05-006_7,png	234.1431814	47415.6046	1.105994665	263.278212
873	mask_01623-05-006_70,png	129.8315805	18801.8573	1.498296105	194.5577575
874	mask_01623-05-006_71,png	90.02787933	7991.542264	1.282524634	114.4796737
875	mask_01623-05-006_72,png	74.62686567	5613.059921	1.166628251	92.58045548
876	mask_01623-05-006_74,png	87.31851657	6843.695585	1.213704739	106.4110108
877	mask_01623-05-006_75,png	111.9402985	11289.59058	1.122133085	129.560371
878	mask_01623-05-006_76,png	59.70149254	3298.288314	1.090267609	70.8037125
879	mask_01623-05-006_77,png	82.08955224	5566.313019	1.101263752	91.62431761
880	mask_01623-05-006_78,png	124.3781095	13134.20967	1.078252145	139.9240386
881	mask_01623-05-006_79,png	148.0554477	18070.66996	1.078821851	165.5272586
882	mask_01623-05-006_8,png	111.9402985	12431.43855	1.246849238	142.1279546
883	mask_01623-05-006_80,png	145.2521658	18358.29569	1.111285704	168.2456752
884	mask_01623-05-006_81,png	72.41964769	4569.953655	1.133893262	83.35960649
885	mask_01623-05-006_82,png	92.039801	7525.998653	1.134678974	112.3629494
886	mask_01623-05-006_83,png	104.4776119	9101.896373	1.040416226	114.1424865
887	mask_01623-05-006_84,png	84.57711443	5928.878369	1.065680016	94.34062078
888	mask_01623-05-006_85,png	149.2537313	19377.53078	1.148900633	173.1072272
889	mask_01623-05-006_86,png	92.8364685	8139.00177	1.238491061	118.8295238
890	mask_01623-05-006_87,png	64.67661692	3539.957333	1.014111546	70.681126
891	mask_01623-05-006_88,png	187.1872156	35986.27012	1.378911264	258.4364524
892	mask_01623-05-006_89,png	75.17960575	5227.733896	1.292544572	95.76346632
893	mask_01623-05-006_9,png	178.892672	30995.33932	1.206412412	227.5553979
894	mask_01623-05-006_90,png	110.7219252	12223.13197	1.259890363	146.5825494
895	mask_01623-05-006_91,png	94.52736318	8930.408372	1.181437021	118.5543186
896	mask_01623-05-006_92,png	68.90170351	4395.784654	1.221992268	86.11857425
897	mask_01623-05-006_93,png	113.1264269	11295.53203	1.135300171	133.0117239
898	mask_01623-05-006_94,png	151.7412935	20937.93481	1.180874861	184.8146225
899	mask_01623-05-006_95,png	131.840796	14344.81837	1.054037939	144.8166091
900	mask_01623-05-006_96,png	91.76834071	7267.006363	1.101967894	104.9852543
901	mask_01623-05-006_98,png	210.1191167	40664.16302	1.187166966	253.2764849
902	mask_01623-05-006_99,png	94.52736318	9007.27335	1.286819609	124.8794342
903	mask_01623-05-007_0,png	79.60199005	6280.321831	1.235606808	101.2935789
904	mask_01623-05-007_1,png	89.55223881	7149.356888	1.041285111	103.4837281
905	mask_01623-05-007_10,png	141.7910448	19071.67081	1.089059448	170.2347428
906	mask_01623-05-007_100,png	61.86581514	3396.034331	1.192383325	75.13055815
907	mask_01623-05-007_101,png	112.9468685	11937.56538	1.237749597	141.0301551
908	mask_01623-05-007_102,png	87.06467662	7361.159732	1.11526846	106.4110108
909	mask_01623-05-007_103,png	174.9232634	25520.43601	1.153146889	202.0761398
910	mask_01623-05-007_105,png	181.4759174	27852.22839	1.152477682	208.0421333
911	mask_01623-05-007_106,png	49.55301049	2276.351624	1.170373	59.89256125
912	mask_01623-05-007_107,png	92.039801	6984.72845	1.066905614	103.1408647
913	mask_01623-05-007_108,png	101.9900498	9705.615895	1.118668799	120.911253
914	mask_01623-05-007_109,png	121.8905473	15198.71724	1.278031631	162.8016789
915	mask_01623-05-007_11,png	64.67661692	4988.76993	1.453234278	97.58969218
916	mask_01623-05-007_110,png	52.23880597	2537.518247	1.120340142	61.40131375
917	mask_01623-05-007_111,png	37.31343284	1401.617626	1.169519515	47.73537338
924	mask_01623-05-007_12,png	131.5041346	15115.08101	1.129600374	148.8721005
933	mask_01623-05-007_13,png	74.62686567	4802.493768	1.112068031	86.49142443
942	mask_01623-05-007_14,png	144.5375035	20187.51358	1.244754571	182.6668872
952	mask_01623-05-007_15,png	127.1165993	16561.86842	1.315784067	166.3780109
962	mask_01623-05-007_16,png	75.12283302	4942.18128	1.115177948	86.49142443
973	mask_01623-05-007_17,png	126.0740337	14882.1368	1.109993816	151.9188759
977	mask_01623-05-007_18,png	106.9651741	10838.22621	1.169242524	127.7777519
978	mask_01623-05-007_19,png	135.6706143	16753.34218	1.160989714	161.9883004
979	mask_01623-05-007_2,png	92.039801	8080.010404	1.169956152	113.8303874
980	mask_01623-05-007_20,png	97.01492537	8386.873124	1.101218099	111.4895514
981	mask_01623-05-007_21,png	151.7412935	21664.72188	1.132931688	177.9579732
982	mask_01623-05-007_22,png	72.13930348	4453.817687	1.026490244	79.19862844
983	mask_01623-05-007_23,png	97.53275917	12532.64009	1.611257121	159.9748224
984	mask_01623-05-007_24,png	86.49142443	7891.30621	1.282931645	115.0739155
985	mask_01623-05-007_25,png	133.9836709	15294.31123	1.068198477	147.5795831
986	mask_01623-05-007_26,png	116.39395	11200.47634	1.057967596	128.7530354
987	mask_01623-05-007_27,png	93.5273128	8192.102521	1.157604967	111.9667589
988	mask_01623-05-007_28,png	87.06467662	6667.508124	1.09849978	102.1056878
989	mask_01623-05-007_29,png	86.49142443	6931.832648	1.1768262	105.4345324
990	mask_01623-05-007_3,png	126.9477826	14285.13801	1.026446759	143.134086
991	mask_01623-05-007_30,png	115.6748967	14702.99215	1.38528727	164.799856
992	mask_01623-05-007_31,png	193.5490202	34432.4753	1.11697421	228.8160229
993	mask_01623-05-007_32,png	77.09761045	5006.243979	1.057298639	85.47094011
994	mask_01623-05-007_33,png	99.50248756	11450.03143	1.370935311	142.3801315
995	mask_01623-05-007_34,png	171.8188067	27309.71471	1.164286924	202.0313057
996	mask_01623-05-007_35,png	74.62686567	4942.18128	1.112083374	86.79535694
997	mask_01623-05-007_36,png	212.8786713	40373.50716	1.164546074	250.9538039
998	mask_01623-05-007_37,png	92.039801	9166.962327	1.301316768	123.5382224
999	mask_01623-05-007_38,png	123.2465817	16717.43809	1.477784626	180.260589
1000	mask_01623-05-007_39,png	68.90170351	4657.115158	1.247582932	88.89533465
1001	mask_01623-05-007_4,png	121.8905473	12645.76602	1.023292138	132.4049878
1002	mask_01623-05-007_40,png	93.14868965	7879.515702	1.161686878	110.261043
1003	mask_01623-05-007_41,png	119.4029851	13074.62497	1.202531675	144.7959525
1004	mask_01623-05-007_42,png	116.9154229	11248.00218	1.012390917	126.1125585
1005	mask_01623-05-007_43,png	92.039801	9445.084684	1.38022345	130.4771482
1006	mask_01623-05-007_44,png	143.7853127	17190.27568	1.131449335	164.2522523
1007	mask_01623-05-007_45,png	179.1044776	27725.62955	1.076467914	201.7321633
1008	mask_01623-05-007_46,png	116.9154229	12979.29996	1.199392435	147.498437
1009	mask_01623-05-007_47,png	114.4031092	11141.07471	1.106126661	130.2942898
1010	mask_01623-05-007_48,png	133.5629487	14416.44061	1.034413217	144.4857601
1011	mask_01623-05-007_49,png	174.4400291	27008.37847	1.165190338	208.230869
1012	mask_01623-05-007_5,png	94.52736318	7290.541916	1.025719607	101.2935789
1013	mask_01623-05-007_50,png	97.01492537	8528.589961	1.187333504	120.8129043
1014	mask_01623-05-007_51,png	116.9154229	13867.50125	1.221693623	147.7620043
1015	mask_01623-05-007_52,png	87.06467662	7161.119696	1.192866652	105.5185687
1016	mask_01623-05-007_53,png	132.8998308	17687.28234	1.312102677	179.3396373
1017	mask_01623-05-007_54,png	101.8221522	9066.410175	1.183845475	119.3532239
1018	mask_01623-05-007_55,png	84.70140628	7267.006363	1.262759995	112.3629494
1019	mask_01623-05-007_56,png	101.9900498	10244.91112	1.288902188	137.7728033
1020	mask_01623-05-007_58,png	109.9898198	12264.78789	1.279463793	142.7994701
1021	mask_01623-05-007_59,png	139.3404134	16358.46774	1.127340805	163.1884953
1022	mask_01623-05-007_6,png	84.57711443	7484.780625	1.230680548	109.8845411
1023	mask_01623-05-007_60,png	139.3034826	19203.6012	1.174472099	172.9160117
1024	mask_01623-05-007_61,png	156.7164179	23474.18358	1.19505997	193.562885
1025	mask_01623-05-007_63,png	87.06467662	6462.107062	1.043949132	97.46895663
1026	mask_01623-05-007_64,png	104.4776119	9907.03844	1.100436681	119.94905
1027	mask_01623-05-007_65,png	108.2506566	13670.69344	1.502549951	164.4167193
1028	mask_01623-05-007_66,png	144.54849	19323.55006	1.129668888	179.8592835
1029	mask_01623-05-007_67,png	159.2039801	23071.23592	1.280329618	204.3647254
1030	mask_01623-05-007_68,png	84.57711443	7208.1757	1.185637718	106.0771855
1031	mask_01623-05-007_7,png	56.58889886	2885.504074	1.084629386	65.07526289
1032	mask_01623-05-007_70,png	74.17861978	4494.454784	1.002468275	78.6454543
1033	mask_01623-05-007_72,png	92.80428393	8682.177067	1.279014945	119.4029851
1034	mask_01623-05-007_73,png	81.79766281	6567.721184	1.342047274	109.6958266
1035	mask_01623-05-007_74,png	97.04525699	8487.250281	1.110524941	113.8303874
1036	mask_01623-05-007_75,png	71.78541813	4198.653671	1.073643503	78.6454543
1037	mask_01623-05-007_76,png	223.880597	44996.23575	1.134900459	274.6295214
1038	mask_01623-05-007_77,png	70.47133066	5151.929806	1.335388548	95.82487358
1039	mask_01623-05-007_78,png	114.4278607	11004.47513	1.076201727	129.8590073
1040	mask_01623-05-007_79,png	86.49142443	7149.356888	1.189909361	106.8268908
1041	mask_01623-05-007_8,png	90.00936862	7655.576375	1.151368291	109.5608401
1042	mask_01623-05-007_80,png	87.84419438	7255.239289	1.185521072	112.3629494
1043	mask_01623-05-007_82,png	228.9816415	45250.84557	1.162211355	273.1984013
1044	mask_01623-05-007_83,png	199.0656384	35151.83877	1.13359961	227.9542271
1045	mask_01623-05-007_84,png	42.28855721	1668.570393	1.105519767	50.08941199
1046	mask_01623-05-007_85,png	72.13930348	4849.043023	1.148554622	86.49142443
1047	mask_01623-05-007_86,png	129.3532338	16244.82095	1.282251163	167.5476705
1048	mask_01623-05-007_87,png	167.9121953	23185.49468	1.085659058	189.707411
1049	mask_01623-05-007_88,png	109.4527363	10921.34427	1.214960402	139.9240386
1050	mask_01623-05-007_89,png	130.3699853	16238.83991	1.242411181	167.726915
1051	mask_01623-05-007_9,png	155.091336	23095.28973	1.192922834	191.0220458
1052	mask_01623-05-007_90,png	160.4242889	22854.76755	1.154095566	189.1344396
1053	mask_01623-05-007_91,png	177.2216944	30440.01674	1.268460949	228.5114434
1054	mask_01623-05-007_92,png	89.3565465	7108.190844	1.209465032	107.8187468
1055	mask_01623-05-007_93,png	82.97348025	7043.513333	1.286333995	109.5608401
1056	mask_01623-05-007_94,png	77.69656397	5800.154494	1.216290385	97.13619777
1057	mask_01623-05-007_95,png	114.4278607	13951.01077	1.324626549	157.3466478
1058	mask_01623-05-007_96,png	94.52736318	7685.033244	1.041362187	107.434065
1059	mask_01623-05-007_97,png	169.1631128	24695.63594	1.055099544	190.025001
1060	mask_01623-05-007_99,png	203.0570705	35708.10154	1.135919137	239.3890884
1061	mask_01623-05-008_0,png	145.2085458	22470.00689	1.340828775	198.8532381
1062	mask_01623-05-008_1,png	198.3342628	40536.99833	1.39162684	278.3013104
1063	mask_01623-05-008_10,png	137.0871364	18088.64446	1.25959455	172.4109103
1073	mask_01623-05-008_11,png	206.2892394	36627.35981	1.040933426	229.8855274
1083	mask_01623-05-008_12,png	108.4969819	13104.41669	1.391314054	153.1368018
1093	mask_01623-05-008_13,png	150.4377409	22548.15386	1.291296016	195.0533382
1101	mask_01623-05-008_14,png	214.5228245	44650.71732	1.190614647	263.4626895
1108	mask_01623-05-008_15,png	82.94970714	6268.59845	1.139713775	97.58969218
1117	mask_01623-05-008_16,png	126.8656716	14404.50313	1.117386134	149.8543912
1127	mask_01623-05-008_17,png	130.3482587	15216.64032	1.14994541	151.6623034
1135	mask_01623-05-008_18,png	121.2807358	15174.82036	1.290898977	158.8644159
1139	mask_01623-05-008_19,png	119.4029851	11901.87878	1.099162134	134.4393659
1140	mask_01623-05-008_2,png	118.4276139	12973.34257	1.164224351	140.0734302
1141	mask_01623-05-008_20,png	143.477315	19269.57165	1.164322932	170.4465195
1142	mask_01623-05-008_21,png	98.75323782	9261.621837	1.190630519	121.9880612
1143	mask_01623-05-008_22,png	70.6606756	5035.371366	1.233776713	91.01383772
1144	mask_01623-05-008_23,png	162.5253429	26797.46918	1.47997057	231.8664019
1145	mask_01623-05-008_24,png	118.9212594	12288.5925	1.14843138	142.3801315
1146	mask_01623-05-008_25,png	118.7670309	13158.04495	1.227333057	149.8543912
1147	mask_01623-05-008_26,png	94.52736318	8416.392975	1.203534849	115.690874
1148	mask_01623-05-008_27,png	101.9900498	10191.54704	1.201951445	129.6753095
1149	mask_01623-05-008_28,png	116.39395	12520.73322	1.140625527	137.9460938
1150	mask_01623-05-008_29,png	81.21450815	5408.623847	1.102773069	93.14966629
1151	mask_01623-05-008_3,png	106.9651741	10873.84665	1.199792408	131.3877619
1152	mask_01623-05-008_30,png	219.7081902	51256.3328	1.316516761	295.5981585
1153	mask_01623-05-008_31,png	147.4613473	18472.16726	1.102421165	166.9728324
1154	mask_01623-05-008_32,png	111.9402985	10132.26048	1.023507804	118.954415
1155	mask_01623-05-008_34,png	79.60199005	6714.479976	1.311603026	108.6931309
1156	mask_01623-05-008_35,png	84.6507693	6127.96342	1.111733879	95.30171329
1157	mask_01623-05-008_36,png	107.5990895	10873.84665	1.213396238	133.2581491
1158	mask_01623-05-008_37,png	184.2279575	30065.84782	1.178559742	221.9254577
1159	mask_01623-05-008_38,png	146.7661692	17831.0373	1.029367722	160.405673
1160	mask_01623-05-008_39,png	145.7708601	18783.87186	1.158331196	169.1719963
1161	mask_01623-05-008_4,png	94.52736318	7755.740731	1.051946479	105.9656872
1162	mask_01623-05-008_40,png	63.62478723	3522.675668	1.088577396	71.85793638
1163	mask_01623-05-008_41,png	101.9900498	9397.731939	1.111912609	119.7011352
1164	mask_01623-05-008_43,png	176.6169154	29957.2289	1.108442802	215.8021511
1165	mask_01623-05-008_44,png	124.7391928	13396.44139	1.173051342	148.6909971
1166	mask_01623-05-008_45,png	141.7910448	17118.4384	1.05093557	156.7164179
1167	mask_01623-05-008_46,png	104.4776119	10927.28176	1.240300359	133.6158038
1168	mask_01623-05-008_47,png	86.94868731	7014.119352	1.209940978	107.434065
1169	mask_01623-05-008_48,png	162.7049944	24810.00224	1.178313981	193.4381752
1170	mask_01623-05-008_49,png	225.6656329	44068.85348	1.123680105	262.5968519
1171	mask_01623-05-008_5,png	97.82379258	9788.543902	1.270114069	126.8656716
1172	mask_01623-05-008_50,png	109.1820289	11907.8264	1.268225119	140.6057203
1173	mask_01623-05-008_51,png	141.5952994	17010.69171	1.065253083	154.3065731
1174	mask_01623-05-008_52,png	146.7661692	19845.45945	1.239032149	187.8711188
1175	mask_01623-05-008_53,png	110.7421216	11455.97454	1.214764761	135.0814752
1176	mask_01623-05-008_54,png	109.4527363	10499.95218	1.102342914	123.5382224
1177	mask_01623-05-008_55,png	87.06467662	7702.708664	1.26961961	115.1769619
1178	mask_01623-05-008_56,png	143.7431395	18771.88172	1.226163113	176.0708754
1179	mask_01623-05-008_57,png	210.5618489	45075.04199	1.341297645	285.7399161
1180	mask_01623-05-008_58,png	77.11442786	5846.954264	1.163549517	94.93077427
1181	mask_01623-05-008_59,png	196.4257897	36095.12536	1.179719971	237.0865345
1182	mask_01623-05-008_6,png	79.60199005	6145.538153	1.184709409	98.96807172
1183	mask_01623-05-008_60,png	75.83120018	4942.18128	1.116195314	86.49142443
1184	mask_01623-05-008_61,png	67.1641791	4233.420637	1.156234691	80.80069477
1185	mask_01623-05-008_62,png	126.8656716	14756.73155	1.12125976	147.9239737
1186	mask_01623-05-008_63,png	99.50248756	8794.452721	1.130676115	117.523107
1187	mask_01623-05-008_64,png	131.6789541	17465.69691	1.269470704	171.1506028
1188	mask_01623-05-008_65,png	177.9579732	26032.35443	1.028503473	193.2977828
1189	mask_01623-05-008_66,png	116.2214894	13021.00305	1.302315266	153.2346131
1190	mask_01623-05-008_67,png	188.1053723	31822.51145	1.144176256	223.2849701
1191	mask_01623-05-008_69,png	146.7661692	22199.52825	1.307396051	198.3669186
1192	mask_01623-05-008_7,png	146.7661692	22043.27324	1.266025205	191.0220458
1193	mask_01623-05-008_70,png	161.6189119	22944.9592	1.063737079	180.4108546
1194	mask_01623-05-008_71,png	152.664958	21712.78662	1.255167298	192.7352167
1195	mask_01623-05-008_72,png	159.2357501	21826.94654	1.138856518	180.8609223
1196	mask_01623-05-008_75,png	144.2057825	21124.10167	1.30746224	187.8711188
1197	mask_01623-05-008_76,png	76.87263189	5373.599266	1.15674322	92.16728453
1198	mask_01623-05-008_77,png	67.14273141	4146.520447	1.129375749	79.19862844
1199	mask_01623-05-008_78,png	67.1641791	4134.938124	1.159885532	80.11259391
1200	mask_01623-05-008_79,png	89.55223881	6708.608034	1.029414792	98.55050769
1201	mask_01623-05-008_8,png	131.840796	16161.08971	1.160849193	156.4291363
1202	mask_01623-05-008_80,png	169.1631128	24304.43778	1.092893754	188.1116256
1203	mask_01623-05-008_81,png	87.06467662	6937.70946	1.070336246	99.88676074
1204	mask_01623-05-008_82,png	94.52736318	8150.801242	1.153674684	116.1770713
1205	mask_01623-05-008_83,png	92.039801	7331.733617	1.144515129	106.9651741
1206	mask_01623-05-008_84,png	144.7387346	20103.49212	1.304169848	183.5879966
1207	mask_01623-05-008_85,png	90.92453641	8357.355659	1.303672949	120.911253
1208	mask_01623-05-008_86,png	121.8905473	12252.88592	1.099451773	133.6158038
1209	mask_01623-05-008_87,png	72.90186278	5321.074554	1.245949611	94.34062078
1210	mask_01623-05-008_9,png	105.4258354	9806.316145	1.129927662	121.3283808
1211	mask_01623-05-008_92,png	50.9677157	2588.748307	1.265587449	66.30123772
1212	mask_01623-05-008_93,png	116.807171	12354.05969	1.18688677	139.9240386
1213	mask_01623-05-008_94,png	174.2797492	32728.47155	1.41543309	250.481889
1214	mask_01623-05-008_95,png	99.03004883	8693.994024	1.097912343	115.5882668
1215	mask_01623-05-008_96,png	141.7910448	18262.41248	1.167478469	171.2208564
1216	mask_01623-05-008_97,png	88.25039652	7061.151193	1.209476523	111.0637193
1217	mask_01623-05-008_98,png	131.0928307	18556.07968	1.398815894	190.8325239
1218	mask_01623-05-009_0,png	78.26057811	5776.758475	1.160048011	94.34062078
1219	mask_01623-05-009_1,png	87.06467662	6585.327827	1.079272942	98.58038953
1220	mask_01623-05-009_10,png	189.7987891	31448.13805	1.119315699	214.1140116
1221	mask_01623-05-009_100,png	104.0470954	10642.35655	1.214933849	130.3628906
1222	mask_01623-05-009_101,png	56.13051876	4540.911057	1.782993373	105.1820389
1223	mask_01623-05-009_102,png	90.00936862	8569.934206	1.353429937	124.8794342
1224	mask_01623-05-009_103,png	84.57711443	7019.997902	1.173322864	104.3927758
1225	mask_01623-05-009_104,png	82.08955224	6010.833142	1.073798332	94.09108334
1226	mask_01623-05-009_105,png	101.1546692	9753.001481	1.27858854	131.1152176
1227	mask_01623-05-009_106,png	64.67661692	3932.419703	1.238886011	80.94485592
1228	mask_01623-05-009_108,png	149.2537313	20793.82242	1.210225787	183.5059377
1229	mask_01623-05-009_109,png	40.75815003	1780.449544	1.273630813	56.2108153
1230	mask_01623-05-009_11,png	111.1170337	10482.15441	1.109089317	126.8656716
1231	mask_01623-05-009_111,png	95.28628489	7214.058236	1.047360799	102.4230505
1236	mask_01623-05-009_12,png	177.2829805	31671.54799	1.298157189	234.2062762
1245	mask_01623-05-009_13,png	82.08955224	5817.703203	1.090060721	95.30171329
1255	mask_01623-05-009_14,png	72.41964769	4837.404455	1.169673401	86.79535694
1263	mask_01623-05-009_15,png	149.2537313	19791.45902	1.110696792	174.629622
1271	mask_01623-05-009_16,png	136.6605231	15778.41175	1.077800629	153.4691138
1276	mask_01623-05-009_17,png	99.50248756	8924.49629	1.115110442	115.793394
1277	mask_01623-05-009_18,png	201.4925373	43117.43463	1.356899212	280.7049045
1278	mask_01623-05-009_19,png	129.3532338	16681.53527	1.203509101	160.7234078
1279	mask_01623-05-009_2,png	81.21450815	5572.155785	1.077515473	91.11048714
1280	mask_01623-05-009_20,png	123.9836756	13032.91868	1.090523501	138.2704482
1281	mask_01623-05-009_22,png	84.57711443	6133.821515	1.038163857	94.09108334
1282	mask_01623-05-009_23,png	109.3580616	10055.19884	1.0624598	119.4278582
1283	mask_01623-05-009_24,png	145.5810889	19797.45896	1.175670659	172.2713187
1284	mask_01623-05-009_25,png	111.9402985	12568.36199	1.252317027	144.2993352
1285	mask_01623-05-009_26,png	105.9254256	11884.03626	1.296896261	141.9806516
1286	mask_01623-05-009_27,png	115.1718117	13044.83451	1.2431241	145.6200086
1287	mask_01623-05-009_28,png	68.84691666	4065.466188	1.114447367	79.93058789
1288	mask_01623-05-009_29,png	93.5273128	8983.621028	1.206188237	121.8661571
1289	mask_01623-05-009_3,png	129.3532338	14744.78917	1.146054097	150.8702001
1290	mask_01623-05-009_30,png	89.54468518	7567.222141	1.192405771	108.1747803
1291	mask_01623-05-009_31,png	106.9651741	12895.90126	1.386314019	152.5486587
1292	mask_01623-05-009_32,png	109.4527363	10061.12622	1.124022446	126.3719282
1293	mask_01623-05-009_33,png	109.9618913	11836.45874	1.180873125	137.5775998
1294	mask_01623-05-009_34,png	97.01492537	8753.08423	1.181027069	121.1322573
1295	mask_01623-05-009_35,png	94.52736318	8044.62041	1.053351041	108.5842011
1296	mask_01623-05-009_36,png	120.4261865	13479.89864	1.210508195	146.1327617
1297	mask_01623-05-009_37,png	105.8401174	10541.48271	1.131298612	124.8794342
1298	mask_01623-05-009_4,png	89.55223881	7178.764804	1.117731069	103.1408647
1299	mask_01623-05-009_40,png	69.65174129	4198.653671	1.076210099	77.82744765
1300	mask_01623-05-009_41,png	93.66801673	8936.320542	1.285810752	123.0799769
1301	mask_01623-05-009_42,png	153.5285259	20277.54241	1.119049843	173.8008319
1302	mask_01623-05-009_43,png	124.2673039	16065.40577	1.278248776	163.1884953
1303	mask_01623-05-009_44,png	130.4657267	16561.86842	1.24292016	165.672367
1304	mask_01623-05-009_45,png	111.1170337	10761.05674	1.12250478	128.1966051
1305	mask_01623-05-009_46,png	159.341603	22836.72983	1.154019029	186.8254381
1306	mask_01623-05-009_47,png	101.9900498	9030.92705	1.081511089	115.9214217
1307	mask_01623-05-009_49,png	140.3615158	20643.7211	1.308935909	187.7908832
1308	mask_01623-05-009_5,png	176.6096991	28931.62846	1.117657813	210.769812
1309	mask_01623-05-009_50,png	122.9591131	15138.97626	1.200764467	154.8688938
1310	mask_01623-05-009_51,png	132.5510242	16029.52676	1.215563837	163.3907588
1311	mask_01623-05-009_52,png	156.7164179	25056.81706	1.213835218	199.5049085
1312	mask_01623-05-009_53,png	109.4527363	10310.14176	1.061319112	122.0855004
1313	mask_01623-05-009_54,png	91.75936993	7349.38894	1.133787774	109.1549229
1314	mask_01623-05-009_55,png	81.2034621	5963.998123	1.217990061	102.1056878
1315	mask_01623-05-009_56,png	159.3792772	24123.91385	1.182515612	196.025442
1316	mask_01623-05-009_57,png	104.4776119	12544.54718	1.371806853	149.9942102
1317	mask_01623-05-009_58,png	98.00283212	8546.308365	1.09453776	114.246338
1318	mask_01623-05-009_59,png	93.5273128	7696.816749	1.123893626	108.4751667
1319	mask_01623-05-009_6,png	92.039801	7184.646746	1.057528374	102.1923345
1320	mask_01623-05-009_60,png	81.21450815	5408.623847	1.042149192	87.6009655
1321	mask_01623-05-009_61,png	138.7071177	17986.79274	1.228561429	169.8104196
1322	mask_01623-05-009_62,png	59.70149254	3298.288314	1.129729369	71.85793638
1323	mask_01623-05-009_63,png	69.65174129	4465.427121	1.174735896	84.19626034
1324	mask_01623-05-009_64,png	132.2246988	16537.93677	1.277189823	170.1110881
1325	mask_01623-05-009_65,png	139.3034826	18130.58605	1.149632118	166.3780109
1326	mask_01623-05-009_66,png	116.9154229	14541.79467	1.251210099	154.3065731
1327	mask_01623-05-009_67,png	98.45243466	9687.847576	1.205079276	123.4418856
1328	mask_01623-05-009_68,png	128.7067547	13784.00081	1.069314745	143.134086
1329	mask_01623-05-009_69,png	156.4918903	23654.63942	1.269927627	202.7028006
1330	mask_01623-05-009_7,png	93.5273128	7272.890076	1.092619452	103.398114
1331	mask_01623-05-009_70,png	111.9402985	13104.41669	1.39037485	156.7164179
1332	mask_01623-05-009_71,png	124.3781095	15975.71077	1.396567313	177.0253704
1333	mask_01623-05-009_73,png	142.4902373	16765.31049	1.076691359	160.405673
1334	mask_01623-05-009_74,png	116.9154229	13444.13008	1.164414337	146.3578226
1335	mask_01623-05-009_75,png	64.67661692	3730.243535	1.120964639	76.35712798
1336	mask_01623-05-009_76,png	77.63332198	5210.237815	1.094336756	88.53207029
1337	mask_01623-05-009_77,png	73.88630165	5175.250736	1.207918771	90.59389409
1338	mask_01623-05-009_78,png	84.2064496	6526.643761	1.255262313	106.4110108
1339	mask_01623-05-009_79,png	126.464669	14326.9138	1.121531539	147.2344133
1340	mask_01623-05-009_8,png	104.4776119	10067.05367	1.147977326	124.3063329
1341	mask_01623-05-009_80,png	92.039801	7938.472403	1.112706754	108.4751667
1342	mask_01623-05-009_81,png	104.4776119	9007.27335	1.077458647	115.9214217
1343	mask_01623-05-009_82,png	135.4124484	15521.38801	1.082401019	153.7812426
1344	mask_01623-05-009_83,png	140.7586592	19623.47205	1.287733027	185.8064626
1345	mask_01623-05-009_84,png	132.2246988	14320.9457	1.055354715	144.2993352
1346	mask_01623-05-009_85,png	110.0786015	13265.31358	1.384798314	158.2210892
1347	mask_01623-05-009_87,png	64.67661692	4825.766721	1.403811624	94.34062078
1348	mask_01623-05-009_88,png	126.9477826	13128.25097	1.035355085	137.5124726
1349	mask_01623-05-009_89,png	131.840796	15832.21646	1.088495457	155.8145533
1350	mask_01623-05-009_9,png	162.579371	28841.15601	1.29000916	213.2083299
1351	mask_01623-05-009_90,png	111.3894082	14135.95659	1.541231963	174.1638994
1352	mask_01623-05-009_91,png	54.72636816	2634.32014	1.131868958	62.9676631
1353	mask_01623-05-009_92,png	87.7475086	7014.119352	1.098753395	102.940358
1354	mask_01623-05-009_93,png	126.8656716	13408.36327	1.041784821	140.6057203
1355	mask_01623-05-009_94,png	102.0896838	10885.72066	1.262728969	137.1646232
1356	mask_01623-05-009_96,png	149.7463258	18993.71856	1.100093805	166.5223995
1357	mask_01623-05-009_98,png	69.65174129	5058.676826	1.194269628	89.74842171
1358	mask_01623-05-009_99,png	100.0799717	9610.859622	1.264957947	127.4977807
1359	mask_01623-05-010_0,png	155.2207904	21124.10167	1.091214564	172.0792005
1360	mask_01623-05-010_1,png	68.90170351	3920.857325	1.074240384	76.50915102
1361	mask_01623-05-010_10,png	126.8656716	16502.04036	1.302083942	169.6864645
1370	mask_01623-05-010_11,png	191.5422886	43202.26577	1.494628838	287.5964545
1380	mask_01623-05-010_12,png	77.11442786	5414.461902	1.086242992	88.79640211
1389	mask_01623-05-010_13,png	164.1791045	24166.03444	1.100583752	187.0672544
1399	mask_01623-05-010_14,png	88.25039652	7061.151193	1.171646908	106.188572
1409	mask_01623-05-010_15,png	129.3532338	17729.20894	1.246485765	168.7984995
1413	mask_01623-05-010_16,png	234.7734371	47797.72468	1.169862134	277.2179476
1414	mask_01623-05-010_17,png	104.4776119	9581.252396	1.034471611	115.9214217
1415	mask_01623-05-010_18,png	169.4577589	26725.16242	1.224076259	216.4318851
1416	mask_01623-05-010_19,png	121.6708663	12074.38312	1.043984692	132.2246988
1417	mask_01623-05-010_2,png	146.7661692	21496.50756	1.197463043	182.039265
1418	mask_01623-05-010_20,png	150.0647791	21094.07312	1.160851045	177.6871617
1419	mask_01623-05-010_21,png	104.8295616	9462.843294	1.106822079	120.911253
1420	mask_01623-05-010_22,png	140.579199	18478.1608	1.171217276	168.8875
1421	mask_01623-05-010_23,png	62.18905473	3367.27504	1.069694331	69.69318915
1422	mask_01623-05-010_24,png	79.60199005	6262.736976	1.184765222	99.88676074
1423	mask_01623-05-010_25,png	176.6169154	30651.26623	1.179329264	220.4479753
1424	mask_01623-05-010_26,png	129.3532338	13700.50952	1.079167508	144.1334286
1425	mask_01623-05-010_27,png	49.75124378	2344.36794	1.117687311	58.97990116
1426	mask_01623-05-010_28,png	79.60199005	6749.714376	1.279103307	106.8268908
1427	mask_01623-05-010_29,png	90.64411692	8032.824555	1.217428364	112.9940866
1428	mask_01623-05-010_3,png	80.39881505	5548.785747	1.108658133	90.75562888
1429	mask_01623-05-010_30,png	101.9900498	9587.173684	1.132681579	118.954415
1430	mask_01623-05-010_31,png	72.13930348	4994.594414	1.159502606	87.90126718
1431	mask_01623-05-010_32,png	155.3141352	30283.10023	1.515182931	237.048186
1432	mask_01623-05-010_33,png	165.4715355	30941.00887	1.382247846	236.5234806
1433	mask_01623-05-010_34,png	104.4776119	9439.165309	1.053759085	116.304694
1434	mask_01623-05-010_35,png	105.8401174	9948.518659	1.101850337	119.8003602
1435	mask_01623-05-010_36,png	243.8952352	56983.01032	1.271460052	316.5368755
1436	mask_01623-05-010_37,png	116.9154229	11806.72469	1.11259713	134.0838294
1437	mask_01623-05-010_38,png	84.57711443	6016.688212	1.062315911	93.14966629
1438	mask_01623-05-010_39,png	144.278607	17387.85329	1.101875909	162.7278984
1439	mask_01623-05-010_4,png	93.5273128	8428.201581	1.197398236	115.9214217
1440	mask_01623-05-010_40,png	97.01492537	8936.320542	1.235246077	121.8905473
1441	mask_01623-05-010_41,png	252.3671308	53605.83192	1.108392799	284.2033114
1442	mask_01623-05-010_42,png	70.56883003	4761.774231	1.198540372	86.49142443
1443	mask_01623-05-010_43,png	152.497597	21238.2159	1.244140378	185.7091333
1444	mask_01623-05-010_44,png	165.2549155	23630.57752	1.084039096	185.4655925
1445	mask_01623-05-010_45,png	106.9651741	10405.038	1.129357331	128.010611
1446	mask_01623-05-010_46,png	117.940449	13336.8349	1.19551945	144.6926264
1447	mask_01623-05-010_47,png	89.55223881	7531.88739	1.188941603	109.8037014
1448	mask_01623-05-010_48,png	143.6991238	22181.49802	1.38823383	205.7788018
1449	mask_01623-05-010_49,png	82.08955224	6597.066263	1.166913419	102.1923345
1450	mask_01623-05-010_5,png	142.2058202	17783.11691	1.152631664	170.2347428
1451	mask_01623-05-010_50,png	153.8002511	20775.80941	1.171470174	180.9275064
1452	mask_01623-05-010_51,png	135.742643	14631.34496	1.008557403	141.8753447
1453	mask_01623-05-010_52,png	146.7661692	19407.52107	1.143369902	171.3437328
1454	mask_01623-05-010_53,png	112.8760058	11497.57805	1.079495499	129.6523296
1455	mask_01623-05-010_54,png	89.55223881	7838.252213	1.221368266	112.125396
1456	mask_01623-05-010_55,png	158.6092802	21388.37991	1.113584889	177.9579732
1457	mask_01623-05-010_56,png	131.8588862	15144.95017	1.145783601	154.423078
1458	mask_01623-05-010_57,png	114.4278607	11295.53203	1.057673331	126.6777972
1459	mask_01623-05-010_58,png	150.7788499	22115.38896	1.286437832	203.1046575
1460	mask_01623-05-010_59,png	126.8656716	13312.99367	1.062388886	140.6057203
1461	mask_01623-05-010_6,png	102.3221733	9279.372864	1.116477776	117.7502128
1462	mask_01623-05-010_60,png	54.82992677	3114.579239	1.288382889	73.13591278
1463	mask_01623-05-010_62,png	154.2288557	19881.46098	1.079763273	181.6086228
1464	mask_01623-05-010_63,png	61.5913132	3171.94727	1.102837418	69.85875103
1465	mask_01623-05-010_65,png	86.49142443	7696.816749	1.392840078	121.4018487
1466	mask_01623-05-010_66,png	106.9651741	11057.9231	1.208905132	132.7423934
1467	mask_01623-05-010_67,png	111.6212843	10986.6603	1.15783835	131.840796
1468	mask_01623-05-010_68,png	67.1641791	3811.071323	1.011536049	73.09629267
1469	mask_01623-05-010_69,png	134.3283582	14846.30484	1.070563153	146.7661692
1470	mask_01623-05-010_7,png	121.8905473	14219.49475	1.103169176	144.1126773
1471	mask_01623-05-010_70,png	87.06467662	7002.36262	1.151165599	107.5166075
1472	mask_01623-05-010_72,png	62.56940397	3891.956295	1.224051576	81.26833743
1473	mask_01623-05-010_73,png	87.06467662	6573.58993	1.070992219	96.65023988
1474	mask_01623-05-010_74,png	158.7203882	20601.69564	1.068656659	174.3020174
1475	mask_01623-05-010_75,png	136.8159204	19095.6571	1.252347215	173.7489049
1476	mask_01623-05-010_76,png	136.8159204	16657.60076	1.156931198	162.266033
1477	mask_01623-05-010_78,png	135.5979708	15957.77279	1.156967509	159.805922
1478	mask_01623-05-010_79,png	104.4776119	10666.09443	1.22659936	135.8525359
1479	mask_01623-05-010_8,png	108.0398651	11265.8254	1.218279449	133.8388699
1480	mask_01623-05-010_80,png	32.33830846	963.0605211	1.068145574	38.46828158
1481	mask_01623-05-010_81,png	103.0988227	10363.51868	1.355751735	145.4349896
1482	mask_01623-05-010_82,png	54.72636816	2594.443054	1.105983516	63.8274462
1483	mask_01623-05-010_83,png	139.3034826	15611.03928	1.031422742	150.7709039
1484	mask_01623-05-010_84,png	177.8488798	28605.94447	1.213151774	214.2269587
1485	mask_01623-05-010_85,png	90.69743585	7791.100252	1.249021684	114.246338
1486	mask_01623-05-010_86,png	139.3034826	17525.58042	1.089913124	166.8288224
1487	mask_01623-05-010_87,png	118.0600607	12223.13197	1.083409002	135.0814752
1488	mask_01623-05-010_88,png	111.914266	10233.05194	1.086447414	123.4177901
1489	mask_01623-05-010_89,png	89.08399771	6984.72845	1.128421352	106.4110108
1490	mask_01623-05-010_9,png	125.1888105	13473.93709	1.084176425	140.0734302
1495	mask_01623-05-011_0,png	92.039801	7685.033244	1.133924542	108.6931309
1496	mask_01623-05-011_1,png	59.70149254	4204.447531	1.464094606	90.23711049
1497	mask_01623-05-011_10,png	111.9402985	12776.77777	1.262503056	148.8721005
1498	mask_01623-05-011_100,png	81.42163573	6608.805236	1.276683426	106.9651741
1499	mask_01623-05-011_102,png	84.57711443	7278.773906	1.193300617	108.5842011
1500	mask_01623-05-011_104,png	139.3851804	18957.74227	1.263036663	177.5855038
1501	mask_01623-05-011_105,png	93.63935938	8310.132708	1.171724237	113.2822321
1502	mask_01623-05-011_107,png	98.22335894	9350.384384	1.198680313	120.911253
1503	mask_01623-05-011_108,png	74.62686567	7202.293284	1.650190723	127.2406196
1504	mask_01623-05-011_109,png	76.40646387	5829.403147	1.334022171	105.5185687
1505	mask_01623-05-011_11,png	79.60199005	5858.655807	1.182976961	96.65023988
1506	mask_01623-05-011_110,png	116.9154229	14082.25815	1.294436509	153.2346131
1507	mask_01623-05-011_111,png	82.08955224	6215.850411	1.106831428	96.52838688
1508	mask_01623-05-011_112,png	102.9562314	11788.88495	1.478929882	153.703268
1509	mask_01623-05-011_113,png	114.4278607	12449.29651	1.210399531	141.4744879
1510	mask_01623-05-011_114,png	78.56650498	5181.081443	1.092629111	89.74842171
1511	mask_01623-05-011_115,png	93.85753302	8268.817702	1.205232587	116.6104419
1512	mask_01623-05-011_116,png	57.21393035	3292.54172	1.232920244	73.68849901
1513	mask_01623-05-011_117,png	42.28855721	2123.63447	1.389064704	64.32033969
1514	mask_01623-05-011_12,png	95.28628489	8699.902638	1.219682973	120.591338
1524	mask_01623-05-011_13,png	104.4776119	9320.794814	1.072479278	114.6349779
1534	mask_01623-05-011_14,png	69.65174129	4372.578101	1.077774983	79.19862844
1543	mask_01623-05-011_15,png	135.742643	17699.2612	1.193213221	164.1973944
1552	mask_01623-05-011_16,png	99.50248756	9877.411967	1.213020641	126.3954819
1561	mask_01623-05-011_17,png	89.55223881	7149.356888	1.134383165	104.505876
1571	mask_01623-05-011_18,png	153.3323639	18807.85251	1.03346249	163.9228378
1581	mask_01623-05-011_19,png	174.1293532	27719.60122	1.158935244	205.8962135
1589	mask_01623-05-011_2,png	116.9154229	12693.40371	1.206028806	145.5994622
1590	mask_01623-05-011_20,png	111.9402985	11164.8346	1.102541783	130.3628906
1599	mask_01623-05-011_21,png	168.7593248	23582.45477	1.153211802	191.8411985
1603	mask_01623-05-011_22,png	155.5278817	26014.28442	1.368989216	215.9562519
1604	mask_01623-05-011_23,png	79.60199005	5882.060801	1.181403823	97.01492537
1605	mask_01623-05-011_24,png	124.3781095	12872.07491	1.052870229	134.1950321
1606	mask_01623-05-011_25,png	83.71327582	6761.460219	1.211390992	103.8255111
1607	mask_01623-05-011_26,png	106.9651741	10304.21135	1.125613746	125.4500172
1608	mask_01623-05-011_27,png	111.9402985	13992.7689	1.409099258	160.4243802
1609	mask_01623-05-011_28,png	86.06965174	7302.310392	1.235407673	110.04605
1610	mask_01623-05-011_29,png	77.11442786	8168.501196	1.635104616	132.0441727
1611	mask_01623-05-011_3,png	77.11442786	6362.401565	1.339699202	105.4345324
1612	mask_01623-05-011_30,png	178.8605408	29028.13635	1.221291689	217.4218392
1613	mask_01623-05-011_31,png	146.4373795	18112.61089	1.117241129	164.3436425
1614	mask_01623-05-011_32,png	69.65174129	4273.993544	1.1225526	82.37338242
1615	mask_01623-05-011_33,png	120.7341699	14607.46394	1.257150907	160.7047344
1616	mask_01623-05-011_34,png	109.4947426	10956.97022	1.143609397	126.8891371
1617	mask_01623-05-011_35,png	104.1426627	10683.89856	1.194673043	129.8590073
1618	mask_01623-05-011_36,png	69.65174129	4140.729155	1.059849239	77.71527432
1619	mask_01623-05-011_37,png	67.1641791	4604.812228	1.191081433	86.28824044
1620	mask_01623-05-011_38,png	98.80422908	8174.401379	1.101739107	111.0637193
1621	mask_01623-05-011_39,png	82.08955224	5607.215964	1.023996291	88.53207029
1622	mask_01623-05-011_4,png	89.55223881	7349.38894	1.129216338	104.3927758
1623	mask_01623-05-011_40,png	117.7883302	11652.13125	1.058068051	129.1919061
1624	mask_01623-05-011_41,png	147.4639093	19359.53695	1.127495174	170.7989137
1625	mask_01623-05-011_42,png	133.9790868	20685.74784	1.598554064	204.5272391
1626	mask_01623-05-011_43,png	87.06467662	6520.776103	1.029715712	96.55886384
1627	mask_01623-05-011_44,png	137.4773917	19911.463	1.262331642	187.4052866
1628	mask_01623-05-011_45,png	94.52736318	7903.097136	1.091030195	110.04605
1629	mask_01623-05-011_47,png	104.4776119	10268.63036	1.226308386	132.7423934
1630	mask_01623-05-011_48,png	161.781137	28521.51554	1.351410451	224.1643277
1631	mask_01623-05-011_49,png	143.1924072	21184.16067	1.368795249	199.8677301
1632	mask_01623-05-011_5,png	74.17861978	4535.10322	1.042274058	79.63856394
1633	mask_01623-05-011_50,png	99.50248756	8192.102521	1.045377716	112.3629494
1634	mask_01623-05-011_51,png	54.54270768	2719.850863	1.171014428	65.07526289
1635	mask_01623-05-011_52,png	172.8323031	30168.43682	1.305198016	237.3292669
1636	mask_01623-05-011_53,png	87.36002096	6732.096588	1.174762787	105.5185687
1637	mask_01623-05-011_54,png	69.65174129	4424.798213	1.185223151	86.28824044
1638	mask_01623-05-011_55,png	145.6136325	21052.0342	1.245255642	187.8711188
1639	mask_01623-05-011_56,png	105.8401174	9421.407665	1.155820498	124.0428107
1640	mask_01623-05-011_57,png	72.13930348	4129.147352	1.020215396	76.35712798
1641	mask_01623-05-011_58,png	156.7019924	22842.74238	1.195790564	189.4529655
1642	mask_01623-05-011_59,png	114.4278607	12413.58107	1.191103989	140.6057203
1643	mask_01623-05-011_6,png	89.55223881	7991.542264	1.173632073	110.6630776
1644	mask_01623-05-011_60,png	65.69140096	4013.387367	1.204728762	82.08955224
1645	mask_01623-05-011_61,png	104.0297325	9687.847576	1.171190842	122.5473196
1646	mask_01623-05-011_62,png	160.335227	26562.48163	1.359206114	224.4477075
1647	mask_01623-05-011_64,png	122.2820132	14816.44603	1.378667724	166.5765139
1648	mask_01623-05-011_65,png	82.08955224	5958.144441	1.100846008	96.3147914
1649	mask_01623-05-011_66,png	59.70149254	3005.687328	1.023742726	65.42771989
1650	mask_01623-05-011_67,png	191.8174959	34764.93287	1.195020744	234.6715095
1651	mask_01623-05-011_68,png	144.278607	17435.75639	1.062360389	161.4128508
1652	mask_01623-05-011_69,png	99.50248756	10363.51868	1.256584304	129.8590073
1653	mask_01623-05-011_7,png	124.3781095	16262.7643	1.251182784	162.856993
1654	mask_01623-05-011_70,png	152.8323026	22391.8638	1.344958603	207.5622822
1655	mask_01623-05-011_71,png	87.06467662	6761.460219	1.083230981	101.8453261
1656	mask_01623-05-011_72,png	164.1791045	25851.66185	1.203378736	205.1760374
1657	mask_01623-05-011_73,png	146.7661692	19653.46812	1.181877215	178.3128062
1658	mask_01623-05-011_74,png	57.21393035	3045.788723	1.158465704	68.48170677
1659	mask_01623-05-011_75,png	81.72284903	6116.247678	1.203997288	101.3808872
1660	mask_01623-05-011_76,png	94.52736318	8829.914907	1.215918206	119.3532239
1661	mask_01623-05-011_77,png	54.72636816	2674.221118	1.113493265	63.46674872
1662	mask_01623-05-011_78,png	127.1524922	14804.5028	1.191567402	156.7164179
1663	mask_01623-05-011_79,png	92.039801	7997.439429	1.181976339	114.246338
1664	mask_01623-05-011_8,png	82.08955224	5642.282238	1.066583492	91.046065
1665	mask_01623-05-011_80,png	120.9191095	13128.25097	1.205906077	146.5825494
1666	mask_01623-05-011_81,png	138.9411279	20775.80941	1.435875279	200.0489001
1667	mask_01623-05-011_82,png	94.52736318	7543.665196	1.052771693	104.7317267
1668	mask_01623-05-011_83,png	84.57711443	6385.858035	1.094474118	98.22123638
1669	mask_01623-05-011_84,png	79.60199005	10529.6165	2.011189896	165.2911936
1670	mask_01623-05-011_85,png	176.6169154	26176.92052	1.01863554	188.6396888
1671	mask_01623-05-011_86,png	116.9154229	12866.11845	1.192484657	145.5994622
1672	mask_01623-05-011_87,png	95.0440501	9877.411967	1.330480158	130.5684848
1673	mask_01623-05-011_88,png	104.0811454	10796.67202	1.341929506	140.0734302
1674	mask_01623-05-011_89,png	99.50248756	7755.740731	1.037320621	107.7364255
1675	mask_01623-05-011_9,png	124.5355967	16202.95443	1.266301027	161.0964351
1676	mask_01623-05-011_90,png	129.3532338	14213.52745	1.090710298	145.3115171
1677	mask_01623-05-011_91,png	116.9154229	12044.63758	1.096352356	134.4171714
1678	mask_01623-05-011_92,png	67.14273141	4158.103806	1.178909359	80.94485592
1679	mask_01623-05-011_94,png	84.57711443	7914.888477	1.389712686	120.886673
1680	mask_01623-05-011_95,png	84.57711443	6168.97321	1.102812753	96.65023988
1681	mask_01623-05-011_96,png	106.3889086	11176.71492	1.346324489	144.050406
1682	mask_01623-05-011_97,png	59.70149254	3034.329172	1.039442649	65.42771989
1683	mask_01623-05-011_99,png	63.62478723	3961.330525	1.229759851	81.26833743
1684	mask_01623-05-012_0,png	158.9610746	23305.77563	1.152930694	188.5437845
1685	mask_01623-05-012_1,png	77.69656397	5181.081443	1.04628134	84.71520586
1686	mask_01623-05-012_10,png	87.06467662	7255.239289	1.135268626	104.505876
1695	mask_01623-05-012_11,png	148.0554477	17831.0373	1.050122521	158.0124105
1705	mask_01623-05-012_12,png	132.8358209	18076.66143	1.234634481	171.7118493
1713	mask_01623-05-012_13,png	187.5621891	31436.06238	1.109158203	213.2508677
1719	mask_01623-05-012_14,png	93.64159381	8398.680779	1.208782098	115.793394
1729	mask_01623-05-012_15,png	154.1083188	21064.04519	1.117239498	174.4400291
1738	mask_01623-05-012_16,png	151.8833755	19329.5478	1.07904785	168.8875
1747	mask_01623-05-012_17,png	184.079602	30880.64307	1.117123636	217.8804617
1748	mask_01623-05-012_18,png	96.22734563	7761.633719	1.081704296	107.8461738
1749	mask_01623-05-012_19,png	111.9402985	11236.12034	1.117844047	130.4086052
1750	mask_01623-05-012_2,png	131.8588862	14923.94266	1.092969378	146.5212933
1751	mask_01623-05-012_20,png	151.7412935	19329.5478	1.051389438	167.8164675
1752	mask_01623-05-012_21,png	189.0547264	42681.18772	1.36531311	271.9051862
1753	mask_01623-05-012_22,png	164.3092012	23269.69043	1.136270038	187.8711188
1754	mask_01623-05-012_23,png	111.1170337	10440.62873	1.051772311	121.8661571
1755	mask_01623-05-012_24,png	116.9154229	12306.44653	1.096819017	133.1909858
1756	mask_01623-05-012_25,png	74.62686567	4860.682423	1.084329157	85.1968605
1757	mask_01623-05-012_26,png	99.50248756	8658.544246	1.106083773	112.125396
1758	mask_01623-05-012_27,png	150.6820678	21262.2411	1.22879859	186.9705644
1759	mask_01623-05-012_28,png	148.4189412	21592.62769	1.184076659	185.2867978
1760	mask_01623-05-012_29,png	97.01492537	8865.380284	1.145847031	117.0169138
1761	mask_01623-05-012_3,png	89.55223881	7437.681048	1.193691643	110.261043
1762	mask_01623-05-012_30,png	106.1812714	11491.63451	1.277332901	138.5509626
1763	mask_01623-05-012_31,png	97.01492537	10499.95218	1.375148869	137.5124726
1764	mask_01623-05-012_32,png	183.8648026	35024.87984	1.33895102	252.7007794
1765	mask_01623-05-012_33,png	69.65174129	4674.553444	1.166480569	86.49142443
1766	mask_01623-05-012_35,png	136.8159204	15401.86676	1.059787515	147.7620043
1767	mask_01623-05-012_36,png	74.62686567	4953.827235	1.090909782	85.16254195
1768	mask_01623-05-012_37,png	89.55223881	7125.832712	1.055300752	102.6532719
1769	mask_01623-05-012_38,png	102.6532719	9013.186646	1.076334637	114.4796737
1770	mask_01623-05-012_39,png	218.1497112	44105.21767	1.221101445	278.7814772
1771	mask_01623-05-012_4,png	84.57711443	6432.777723	1.061595463	97.58969218
1772	mask_01623-05-012_40,png	144.278607	21784.88661	1.276153971	194.6042705
1773	mask_01623-05-012_41,png	167.4041407	23738.85872	1.066969296	187.5339046
1774	mask_01623-05-012_43,png	140.4223896	19053.68139	1.181915741	169.9696614
1775	mask_01623-05-012_44,png	134.3923617	16956.82254	1.227657083	166.2154282
1776	mask_01623-05-012_45,png	79.60199005	5683.200525	1.127081036	92.92869977
1777	mask_01623-05-012_46,png	126.8656716	15324.18647	1.154488808	152.3521224
1778	mask_01623-05-012_47,png	109.4527363	10155.97423	1.096232036	124.8794342
1779	mask_01623-05-012_48,png	89.55223881	7031.755372	1.074173917	99.65045196
1780	mask_01623-05-012_49,png	89.55223881	7396.474865	1.157467106	105.9656872
1781	mask_01623-05-012_5,png	111.1170337	10594.88405	1.070840998	124.3063329
1782	mask_01623-05-012_50,png	155.091336	20745.78824	1.107087587	178.1101287
1783	mask_01623-05-012_52,png	117.0179596	13462.01415	1.249802091	146.276021
1784	mask_01623-05-012_53,png	151.9758052	19467.50378	1.151424892	177.2292545
1785	mask_01623-05-012_54,png	169.1542289	28015.00919	1.312939412	226.7423283
1786	mask_01623-05-012_56,png	169.1631128	24647.48387	1.120941447	191.6839341
1787	mask_01623-05-012_57,png	93.36936899	8853.558138	1.28499204	122.5473196
1788	mask_01623-05-012_58,png	104.4776119	9646.390884	1.100190624	122.4987858
1789	mask_01623-05-012_6,png	95.28628489	8617.190322	1.264918232	122.4502336
1790	mask_01623-05-012_60,png	105.9443585	10796.67202	1.156120074	128.9841992
1791	mask_01623-05-012_61,png	104.4776119	10933.21932	1.273981191	138.2704482
1792	mask_01623-05-012_63,png	99.49277766	9326.712564	1.231083457	124.3063329
1793	mask_01623-05-012_64,png	97.04525699	8877.202783	1.168194076	117.523107
1794	mask_01623-05-012_65,png	108.0774255	10683.89856	1.128203408	125.3550935
1795	mask_01623-05-012_68,png	126.8656716	13718.39974	1.063484945	142.2120616
1796	mask_01623-05-012_69,png	104.0811454	9670.079955	1.123379076	119.8003602
1797	mask_01623-05-012_7,png	141.7910448	17771.13713	1.117543793	163.3723813
1798	mask_01623-05-012_70,png	123.8449776	12383.8197	1.026108549	130.4086052
1799	mask_01623-05-012_71,png	150.373634	22620.29295	1.30570021	192.5473386
1800	mask_01623-05-012_72,png	134.1171996	18334.32415	1.253741828	173.7315926
1801	mask_01623-05-012_73,png	134.0838294	15892.0031	1.108861852	154.2482886
1802	mask_01623-05-012_74,png	87.06467662	6943.586398	1.117696976	104.2512358
1803	mask_01623-05-012_75,png	139.3034826	16813.18515	1.088469364	161.7101052
1804	mask_01623-05-012_76,png	75.62189055	5210.237815	1.193927401	91.62431761
1805	mask_01623-05-012_77,png	116.9154229	11402.48872	1.092905875	131.1152176
1806	mask_01623-05-012_78,png	106.9651741	10155.97423	1.130743766	125.3788309
1807	mask_01623-05-012_8,png	128.7067547	15300.2862	1.136194184	150.8702001
1808	mask_01623-05-012_80,png	78.46024792	5747.517106	1.216360785	95.76346632
1809	mask_01623-05-012_81,png	62.18905473	3413.294025	1.098748179	73.68849901
1810	mask_01623-05-012_82,png	155.0704552	25237.43418	1.254596078	203.060045
1811	mask_01623-05-012_83,png	174.2946613	30337.41635	1.382900997	242.1964452
1812	mask_01623-05-012_84,png	119.4029851	14058.39335	1.285753076	159.2981789
1813	mask_01623-05-012_85,png	82.08955224	6602.935682	1.200844728	105.5185687
1814	mask_01623-05-012_86,png	151.4153269	20307.55336	1.221760963	194.7282521
1815	mask_01623-05-012_87,png	104.4776119	9072.324328	1.058093066	114.1424865
1816	mask_01623-05-012_88,png	126.8656716	13939.08028	1.066935338	145.373266
1817	mask_01623-05-012_9,png	80.49599091	5467.012376	1.084056375	88.79640211
1818	mask_01623-05-012_90,png	121.6805188	12758.91104	1.081702771	138.744844
1819	mask_01623-05-012_91,png	81.21450815	5326.909907	1.047331349	87.6009655
1820	mask_01623-05-012_92,png	158.6092802	22999.07659	1.208628175	191.6052547
1821	mask_01623-05-012_93,png	75.56134884	6661.637236	1.564677486	117.9265605
1822	mask_01623-05-012_94,png	137.2989158	18154.55336	1.274736298	174.7157344
1826	mask_01623-05-013_0,png	112.9353234	11028.22914	1.112798996	128.9148919
1827	mask_01623-05-013_1,png	112.3122305	11800.77805	1.151078147	132.7423934
1828	mask_01623-05-013_10,png	92.30438765	7649.685327	1.148538241	110.9837017
1829	mask_01623-05-013_100,png	114.4278607	13611.06482	1.296256912	151.1677097
1830	mask_01623-05-013_101,png	126.8656716	15109.1073	1.204129476	154.9463001
1831	mask_01623-05-013_102,png	109.4527363	11598.62747	1.213824646	136.2036181
1832	mask_01623-05-013_103,png	121.8905473	14320.9457	1.200305284	151.5832734
1833	mask_01623-05-013_104,png	119.2083054	12955.47073	1.151670698	140.0734302
1834	mask_01623-05-013_105,png	119.4029851	14541.79467	1.23129418	155.564207
1835	mask_01623-05-013_106,png	101.2207672	10150.04569	1.235977049	127.7777519
1836	mask_01623-05-013_107,png	171.641791	28539.60719	1.306759293	227.5553979
1837	mask_01623-05-013_109,png	86.06965174	6550.115759	1.173604446	102.1056878
1838	mask_01623-05-013_11,png	97.01492537	8664.452315	1.240941829	124.3063329
1839	mask_01623-05-013_110,png	49.55301049	2084.117357	1.060353602	54.82992677
1840	mask_01623-05-013_111,png	148.9275684	20055.48223	1.161453305	175.6602621
1841	mask_01623-05-013_112,png	156.7164179	21592.62769	1.063090741	179.9262282
1842	mask_01623-05-013_113,png	103.9800995	10405.038	1.256182885	132.0215902
1843	mask_01623-05-013_114,png	136.0138384	15892.0031	1.199393075	168.2635358
1844	mask_01623-05-013_115,png	64.67661692	4657.115158	1.345111638	93.02346071
1845	mask_01623-05-013_116,png	82.08955224	6673.379144	1.217541934	107.434065
1846	mask_01623-05-013_117,png	143.7431395	19101.65375	1.227249552	180.6776931
1847	mask_01623-05-013_118,png	97.01492537	8369.162358	1.095387217	111.8343968
1848	mask_01623-05-013_12,png	101.9900498	9243.871555	1.10585743	117.7502128
1849	mask_01623-05-013_121,png	103.8026202	9214.289413	1.04743541	115.3827901
1850	mask_01623-05-013_122,png	101.9900498	8865.380284	1.162491332	117.9013834
1851	mask_01623-05-013_123,png	124.8054107	14016.6317	1.17988217	149.9143291
1852	mask_01623-05-013_124,png	114.6600397	12360.01159	1.185819549	139.9453897
1853	mask_01623-05-013_125,png	65.39728858	3880.397861	1.1848173	79.63856394
1854	mask_01623-05-013_126,png	67.1641791	4262.400035	1.098792384	81.66206352
1855	mask_01623-05-013_127,png	59.70149254	3103.11024	1.069947141	68.85981134
1856	mask_01623-05-013_128,png	83.26849277	6122.105474	1.118098573	95.76346632
1857	mask_01623-05-013_13,png	91.41654629	7084.670047	1.100681129	104.7317267
1858	mask_01623-05-013_130,png	69.65174129	4686.180064	1.313034087	94.43403583
1864	mask_01623-05-013_14,png	126.1544807	14374.6602	1.152131272	147.0106505
1874	mask_01623-05-013_15,png	119.4029851	14034.52928	1.222577491	155.4678159
1884	mask_01623-05-013_16,png	95.28628489	7685.033244	1.150430646	112.3629494
1893	mask_01623-05-013_17,png	163.8861965	22524.10822	1.060268556	178.5152598
1901	mask_01623-05-013_18,png	93.5273128	7590.780855	1.119326843	107.4065373
1910	mask_01623-05-013_19,png	189.765884	36675.74911	1.268515425	249.2921859
1921	mask_01623-05-013_2,png	119.4029851	12181.47877	1.056023472	130.3628906
1922	mask_01623-05-013_20,png	149.8144198	18124.5943	1.026053921	158.0883245
1941	mask_01623-05-013_22,png	94.52736318	8150.801242	1.069207275	109.6958266
1948	mask_01623-05-013_23,png	54.72636816	4013.387367	1.574363284	90.07449341
1949	mask_01623-05-013_24,png	89.55223881	7131.713575	1.100450054	103.1408647
1950	mask_01623-05-013_25,png	92.039801	8139.00177	1.151755627	111.9667589
1951	mask_01623-05-013_26,png	99.50248756	10422.83305	1.380162267	137.8811345
1952	mask_01623-05-013_27,png	114.4278607	10772.92824	1.02118936	123.0799769
1953	mask_01623-05-013_28,png	149.0554631	21106.08446	1.254529996	190.0725949
1954	mask_01623-05-013_29,png	129.3532338	15611.03928	1.183779281	156.7164179
1955	mask_01623-05-013_3,png	111.9402985	11979.20237	1.162307813	136.2036181
1956	mask_01623-05-013_30,png	71.61749556	4192.860065	1.088570849	78.6454543
1957	mask_01623-05-013_31,png	87.06467662	6814.322918	1.091648702	99.97523935
1958	mask_01623-05-013_32,png	69.65174129	4366.777063	1.112739071	82.05400838
1959	mask_01623-05-013_33,png	149.2537313	19131.63743	1.118135546	172.0617249
1960	mask_01623-05-013_34,png	206.1015267	35157.88457	1.072469726	226.3815328
1961	mask_01623-05-013_35,png	122.4599455	14464.19227	1.220675231	149.9742438
1962	mask_01623-05-013_36,png	63.62478723	3851.506766	1.169430482	79.19862844
1963	mask_01623-05-013_37,png	111.9402985	11545.12855	1.191524538	138.529404
1964	mask_01623-05-013_38,png	111.9402985	10933.21932	1.077177251	124.8794342
1965	mask_01623-05-013_39,png	57.11818117	3206.386242	1.227491207	73.09629267
1966	mask_01623-05-013_4,png	64.67661692	3770.650174	1.12769573	77.3778376
1967	mask_01623-05-013_40,png	68.65671642	3961.330525	1.093745981	76.35712798
1968	mask_01623-05-013_41,png	67.1641791	3932.419703	1.047384285	76.50915102
1969	mask_01623-05-013_42,png	136.8159204	16077.36574	1.091373142	156.4291363
1970	mask_01623-05-013_43,png	125.1840564	14732.84695	1.212582798	154.3065731
1971	mask_01623-05-013_44,png	94.52736318	8133.102184	1.099797512	111.9667589
1972	mask_01623-05-013_45,png	87.06467662	7850.041257	1.294153164	118.72952
1973	mask_01623-05-013_46,png	119.4029851	13640.87854	1.215658534	148.8721005
1974	mask_01623-05-013_47,png	95.28628489	7690.924943	1.063468477	105.4345324
1975	mask_01623-05-013_48,png	167.2664025	25935.98297	1.148734834	196.6248715
1976	mask_01623-05-013_49,png	178.2620414	28256.18823	1.145642604	214.1563736
1977	mask_01623-05-013_5,png	101.9900498	10031.49006	1.219037954	129.6523296
1978	mask_01623-05-013_50,png	81.55704158	5361.925842	1.017216156	86.79535694
1979	mask_01623-05-013_51,png	97.01492537	8782.632705	1.200992467	120.9849642
1980	mask_01623-05-013_52,png	152.5137175	20985.97554	1.122901483	177.4837893
1981	mask_01623-05-013_53,png	119.4029851	12407.62869	1.067872078	133.7942854
1982	mask_01623-05-013_54,png	160.4067645	26267.27971	1.290885505	210.999145
1983	mask_01623-05-013_55,png	97.13386697	9172.877919	1.214660672	124.0907639
1984	mask_01623-05-013_56,png	119.4029851	11913.77408	1.05283825	132.0215902
1985	mask_01623-05-013_57,png	138.9087928	18232.4506	1.153435015	167.3861911
1986	mask_01623-05-013_59,png	136.2312348	18172.52918	1.177114071	168.7984995
1987	mask_01623-05-013_6,png	93.5273128	7537.776237	1.081519252	105.4345324
1988	mask_01623-05-013_60,png	106.9651741	13324.91419	1.445853651	160.405673
1989	mask_01623-05-013_61,png	139.3034826	18172.52918	1.222808354	171.2208564
1990	mask_01623-05-013_62,png	92.039801	7037.634291	1.055952024	101.8742865
1991	mask_01623-05-013_63,png	134.3283582	16849.09262	1.188683184	164.1973944
1992	mask_01623-05-013_64,png	134.3283582	16585.80065	1.221648183	165.0548009
1993	mask_01623-05-013_65,png	72.13930348	5408.623847	1.28793795	94.34062078
1994	mask_01623-05-013_66,png	97.01492537	8889.025633	1.088450214	114.246338
1995	mask_01623-05-013_68,png	114.4278607	11884.03626	1.157310448	135.2360266
1996	mask_01623-05-013_69,png	134.7754991	16394.35894	1.17836359	160.124811
1997	mask_01623-05-013_7,png	126.8656716	14995.61459	1.130362881	147.2344133
1998	mask_01623-05-013_70,png	112.8760058	11099.49734	1.136682299	131.6371166
1999	mask_01623-05-013_71,png	124.0715848	14010.66593	1.149479937	145.6200086
2000	mask_01623-05-013_72,png	154.2288557	20451.61514	1.126880298	177.2292545
2001	mask_01623-05-013_73,png	52.23880597	2395.434474	1.10306228	59.6057462
2002	mask_01623-05-013_74,png	112.8760058	12104.13009	1.217015524	143.4887892
2003	mask_01623-05-013_75,png	101.5072067	8853.558138	1.065428152	115.3570808
2004	mask_01623-05-013_76,png	139.3034826	16771.2947	1.11379469	159.0154201
2005	mask_01623-05-013_77,png	125.1840564	15945.81432	1.251617633	164.799856
2006	mask_01623-05-013_78,png	69.60529234	4697.807556	1.275378272	90.72330379
2007	mask_01623-05-013_79,png	166.9358225	24503.03538	1.10039197	195.578551
2008	mask_01623-05-013_8,png	104.4776119	9486.522563	1.044134798	117.523107
2009	mask_01623-05-013_80,png	75.52437282	5151.929806	1.156638522	90.23711049
2010	mask_01623-05-013_81,png	104.3673121	10921.34427	1.292556551	136.663093
2011	mask_01623-05-013_82,png	126.8656716	13330.87452	1.033914902	135.4785494
2012	mask_01623-05-013_83,png	114.4278607	12383.8197	1.154996242	140.0734302
2013	mask_01623-05-013_85,png	114.4278607	13360.67691	1.350640786	155.6220138
2014	mask_01623-05-013_86,png	149.6574507	18004.7659	1.020111173	161.0218967
2015	mask_01623-05-013_87,png	134.7865717	17986.79274	1.358503107	181.0772333
2016	mask_01623-05-013_88,png	107.0817276	11117.31583	1.266736976	137.7728033
2017	mask_01623-05-013_89,png	171.641791	32184.85889	1.367546806	236.0233103
2018	mask_01623-05-013_9,png	70.6606756	4233.420637	1.077839991	79.19862844
2019	mask_01623-05-013_90,png	99.50248756	9652.313035	1.223646276	126.3012418
2020	mask_01623-05-013_91,png	106.9651741	9474.682768	1.040384022	118.7545285
2021	mask_01623-05-013_92,png	98.80422908	8782.632705	1.151927858	118.5292695
2022	mask_01623-05-013_93,png	104.0470954	9699.693045	1.10799566	119.7011352
2023	mask_01623-05-013_94,png	136.8159204	19107.65043	1.293532741	181.4593226
2024	mask_01623-05-013_96,png	166.9457013	23901.29338	1.107139572	186.1952841
2025	mask_01623-05-013_97,png	142.1717376	19119.64387	1.2453301	176.5998765
2026	mask_01623-05-014_0,png	107.5990895	10067.05367	1.123051734	122.8865401
2027	mask_01623-05-014_1,png	62.18905473	3557.24191	1.090130641	72.17941502
2028	mask_01623-05-014_10,png	79.60199005	5753.365054	1.137756019	98.55050769
2029	mask_01623-05-014_101,png	108.9419706	9865.561905	1.088503496	120.911253
2030	mask_01623-05-014_102,png	81.21450815	5577.998723	1.065923428	89.74842171
2031	mask_01623-05-014_103,png	66.22305998	4262.400035	1.24968134	85.47094011
2032	mask_01623-05-014_104,png	126.7766165	17453.7206	1.358011553	181.1271156
2033	mask_01623-05-014_105,png	146.5828998	18681.95947	1.205104788	174.4055361
2034	mask_01623-05-014_106,png	139.2605872	18094.63602	1.295261642	187.6142473
2035	mask_01623-05-014_107,png	99.50248756	8894.937191	1.141512821	118.1026555
2036	mask_01623-05-014_108,png	121.8905473	13563.36535	1.105534087	139.9453897
2037	mask_01623-05-014_11,png	67.1641791	4088.619281	1.136661389	78.42315728
2038	mask_01623-05-014_110,png	150.0550894	22073.32105	1.265572459	200.5161834
2039	mask_01623-05-014_113,png	78.46024792	5876.209314	1.291130024	102.6532719
2040	mask_01623-05-014_114,png	94.52736318	10238.98149	1.39360276	137.7728033
2041	mask_01623-05-014_115,png	149.2537313	22313.72462	1.230211926	188.879242
2042	mask_01623-05-014_116,png	99.50248756	9267.538763	1.258095408	123.4418856
2043	mask_01623-05-014_117,png	166.6666667	26809.52056	1.219298793	211.4570819
2044	mask_01623-05-014_118,png	82.08955224	6292.04579	1.152907527	99.65045196
2045	mask_01623-05-014_119,png	160.7211368	26616.70711	1.461458587	229.7669342
2046	mask_01623-05-014_12,png	123.4298384	16173.05087	1.325117764	168.8875
2047	mask_01623-05-014_120,png	109.4527363	10244.91112	1.135178707	126.6777972
2048	mask_01623-05-014_121,png	83.33384857	5981.560097	1.178057265	99.97523935
2049	mask_01623-05-014_122,png	111.9402985	10672.02907	1.02864663	125.9472375
2050	mask_01623-05-014_123,png	106.9651741	10583.01661	1.107635659	123.5382224
2051	mask_01623-05-014_124,png	92.039801	7873.620604	1.216814088	117.1436588
2052	mask_01623-05-014_125,png	57.15799916	3171.94727	1.203081381	70.96685335
2053	mask_01623-05-014_128,png	68.44800324	5169.420218	1.363611476	96.55886384
2054	mask_01623-05-014_129,png	69.07622087	4843.223635	1.312343313	94.43403583
2055	mask_01623-05-014_13,png	101.8221522	9421.407665	1.226990317	124.3063329
2056	mask_01623-05-014_130,png	77.11442786	5058.676826	1.066430666	86.79535694
2057	mask_01623-05-014_131,png	112.0493286	13581.25229	1.39083291	157.0795769
2058	mask_01623-05-014_132,png	89.55223881	7114.071346	1.138730563	105.4905637
2059	mask_01623-05-014_133,png	94.52736318	9883.337111	1.360659195	135.4785494
2060	mask_01623-05-014_134,png	101.7615316	10013.70925	1.221485614	126.3719282
2061	mask_01623-05-014_135,png	115.524093	13587.2147	1.270319036	152.1356485
2062	mask_01623-05-014_136,png	89.55223881	8758.993745	1.401117235	128.7530354
2063	mask_01623-05-014_137,png	104.0811454	8989.533979	1.166152376	116.6104419
2064	mask_01623-05-014_138,png	52.23880597	2571.66707	1.187926443	64.32033969
2065	mask_01623-05-014_14,png	84.57711443	8983.621028	1.440788832	131.1152176
2075	mask_01623-05-014_15,png	112.3122305	10766.99246	1.060094521	124.3063329
2094	mask_01623-05-014_17,png	79.10374164	6233.431781	1.331958282	106.2720387
2104	mask_01623-05-014_18,png	231.9813329	45923.81268	1.082783609	258.7651301
2115	mask_01623-05-014_19,png	106.9651741	10452.49286	1.141107971	127.2406196
2124	mask_01623-05-014_2,png	80.68519118	5958.144441	1.228693449	99.97523935
2125	mask_01623-05-014_20,png	69.65174129	4279.79067	1.065198018	78.42315728
2135	mask_01623-05-014_21,png	69.65174129	4744.326193	1.151188433	85.1968605
2145	mask_01623-05-014_22,png	81.72577219	5800.154494	1.112095862	92.16728453
2156	mask_01623-05-014_23,png	114.4278607	11545.12855	1.090038858	133.1909858
2165	mask_01623-05-014_24,png	121.9650253	15832.21646	1.254238162	158.7132724
2169	mask_01623-05-014_25,png	190.2707779	31641.35634	1.117528669	217.5887204
2170	mask_01623-05-014_26,png	128.7067547	13825.74989	1.048432056	139.9026844
2171	mask_01623-05-014_27,png	94.52736318	7873.620604	1.076907946	107.434065
2172	mask_01623-05-014_28,png	104.4776119	9433.246014	1.101269648	117.9265605
2173	mask_01623-05-014_29,png	132.2246988	16974.77862	1.221202192	165.5272586
2174	mask_01623-05-014_3,png	116.9154229	13467.9756	1.163849091	144.1126773
2175	mask_01623-05-014_30,png	116.4997951	14834.36119	1.453214278	164.799856
2176	mask_01623-05-014_31,png	191.4565687	36228.1757	1.273982807	249.7298654
2177	mask_01623-05-014_32,png	87.06467662	6831.946135	1.053939579	98.58038953
2178	mask_01623-05-014_33,png	102.6532719	10517.75056	1.281120757	135.8525359
2179	mask_01623-05-014_34,png	113.4931603	10494.01952	1.027404986	122.5473196
2180	mask_01623-05-014_35,png	117.8316355	12116.02927	1.132312091	133.8388699
2181	mask_01623-05-014_36,png	106.7272208	10310.14176	1.159872722	126.3012418
2182	mask_01623-05-014_37,png	129.3532338	15730.58795	1.168440475	155.0430053
2183	mask_01623-05-014_38,png	97.01492537	8564.027607	1.117269408	116.6104419
2184	mask_01623-05-014_39,png	118.1529221	12014.89345	1.107479097	133.8388699
2185	mask_01623-05-014_4,png	104.4776119	10215.26369	1.187958713	125.7580432
2186	mask_01623-05-014_40,png	113.5859002	14147.89008	1.432774151	165.2003122
2187	mask_01623-05-014_41,png	144.5375035	20973.96521	1.216466785	181.5920398
2188	mask_01623-05-014_42,png	106.7850861	11360.89207	1.218032061	134.4393659
2189	mask_01623-05-014_43,png	110.9323793	10571.14943	1.104515739	124.3781095
2190	mask_01623-05-014_44,png	94.86730549	7673.250171	1.093640918	106.4110108
2191	mask_01623-05-014_45,png	57.21393035	3194.90509	1.159644275	71.65632737
2192	mask_01623-05-014_46,png	99.5972089	11598.62747	1.398921453	143.4887892
2193	mask_01623-05-014_47,png	104.0331231	10298.281	1.263481586	133.7273817
2194	mask_01623-05-014_48,png	121.3903654	14129.98992	1.269190302	154.1705428
2195	mask_01623-05-014_49,png	177.9579732	26701.06074	1.11151308	200.9072806
2196	mask_01623-05-014_5,png	84.20479199	5864.506817	1.08763907	93.77827483
2197	mask_01623-05-014_51,png	124.3781095	13545.47883	1.071185114	138.5725179
2198	mask_01623-05-014_52,png	106.9651741	10648.29092	1.19772788	133.0117239
2199	mask_01623-05-014_53,png	135.5259874	18328.33134	1.272679447	173.1593412
2200	mask_01623-05-014_54,png	119.4029851	12544.54718	1.015558696	138.8094131
2201	mask_01623-05-014_55,png	128.5214713	14434.34715	1.142930821	149.3339544
2202	mask_01623-05-014_56,png	178.0906965	26930.03821	1.130393293	207.5331655
2203	mask_01623-05-014_57,png	52.23880597	2435.184088	1.084018316	60.6984019
2204	mask_01623-05-014_58,png	69.65174129	4837.404455	1.205765038	87.90126718
2205	mask_01623-05-014_59,png	97.01492537	9025.013496	1.117178446	117.523107
2206	mask_01623-05-014_6,png	87.06467662	6867.196017	1.103297292	103.398114
2207	mask_01623-05-014_60,png	104.4776119	9533.884938	1.11468376	117.1436588
2208	mask_01623-05-014_61,png	118.1768222	14356.75497	1.290640003	155.4099534
2209	mask_01623-05-014_62,png	136.5225115	19461.50539	1.30157389	180.7776587
2210	mask_01623-05-014_63,png	91.54228856	7361.159732	1.152376188	107.2687977
2211	mask_01623-05-014_64,png	105.6812688	10832.2897	1.315018745	136.466358
2212	mask_01623-05-014_65,png	167.4041407	27165.06788	1.157608384	209.7347824
2213	mask_01623-05-014_66,png	113.8069469	13146.12721	1.288034474	151.2469499
2214	mask_01623-05-014_67,png	152.806512	21568.59707	1.152985863	183.5879966
2215	mask_01623-05-014_68,png	77.11442786	5618.904047	1.185577313	94.93077427
2216	mask_01623-05-014_69,png	150.7788499	21730.81129	1.203605314	185.8064626
2217	mask_01623-05-014_7,png	99.50248756	9060.496107	1.126780782	117.396755
2218	mask_01623-05-014_70,png	97.01492537	8369.162358	1.025772808	108.9649999
2219	mask_01623-05-014_71,png	84.57711443	5870.357986	1.074472698	92.92869977
2220	mask_01623-05-014_72,png	105.8401174	10126.33222	1.158909315	126.3719282
2221	mask_01623-05-014_73,png	126.8656716	18394.25394	1.396795326	183.9813832
2222	mask_01623-05-014_75,png	111.2848235	12413.58107	1.27734648	147.498437
2223	mask_01623-05-014_76,png	114.4278607	10689.8334	1.041429924	124.1147338
2224	mask_01623-05-014_77,png	99.50248756	9326.712564	1.073841328	117.4220358
2225	mask_01623-05-014_79,png	164.1791045	22259.63055	1.07230965	180.6776931
2226	mask_01623-05-014_8,png	184.079602	29878.78494	1.103675781	210.9848188
2227	mask_01623-05-014_80,png	144.0456563	25279.58069	1.527288604	222.0617753
2228	mask_01623-05-014_81,png	103.8026202	10951.0324	1.309648685	136.8377394
2229	mask_01623-05-014_82,png	114.4278607	12907.81474	1.150293362	146.1327617
2230	mask_01623-05-014_83,png	87.06467662	6462.107062	1.026246662	95.30171329
2231	mask_01623-05-014_84,png	178.1806939	27038.51013	1.125828856	205.4702845
2232	mask_01623-05-014_85,png	108.0245708	14189.65869	1.385019991	155.2555514
2233	mask_01623-05-014_86,png	74.62686567	4889.784545	1.116634975	86.25433244
2234	mask_01623-05-014_87,png	62.18905473	3909.296068	1.27982731	81.55486135
2235	mask_01623-05-014_88,png	74.01036139	5047.023703	1.234427037	93.14966629
2236	mask_01623-05-014_89,png	74.17861978	5601.372176	1.30682106	100.0047157
2237	mask_01623-05-014_9,png	90.00936862	7614.34133	1.147578281	106.4110108
2238	mask_01623-05-014_90,png	116.9154229	11705.63985	1.086026843	134.4171714
2239	mask_01623-05-014_91,png	183.4951968	37395.62398	1.424008533	269.1763497
2240	mask_01623-05-014_92,png	92.039801	7738.062411	1.10177977	106.8268908
2241	mask_01623-05-014_93,png	121.6864259	14989.6417	1.274464865	157.6893803
2242	mask_01623-05-014_95,png	164.1791045	25761.32187	1.14351549	199.2020647
2243	mask_01623-05-014_96,png	112.9468685	12645.76602	1.272750804	144.7959525
2244	mask_01623-05-014_97,png	104.4776119	12389.77187	1.366780651	151.6623034
2245	mask_01623-05-014_98,png	72.13930348	5006.243979	1.237956748	92.039801
2246	mask_01623-05-014_99,png	82.08955224	6333.084163	1.101423062	100.8559571
2247	mask_01623-05-015_0,png	111.1170337	11289.59058	1.152318151	132.4049878
2248	mask_01623-05-015_1,png	116.9154229	11188.5955	1.022579241	123.5382224
2249	mask_01623-05-015_10,png	94.14104109	8587.654558	1.231677587	117.523107
2250	mask_01623-05-015_100,png	84.57711443	5952.290915	1.071418143	92.32640406
2251	mask_01623-05-015_101,png	77.19779856	5373.599266	1.126108107	89.74842171
2252	mask_01623-05-015_102,png	172.156466	25147.12343	1.061532235	191.164067
2253	mask_01623-05-015_103,png	78.28744406	5800.154494	1.241567862	98.69983077
2254	mask_01623-05-015_104,png	130.9536783	16508.02301	1.255848064	163.3907588
2255	mask_01623-05-015_105,png	84.73245234	7355.274279	1.230752781	108.5842011
2256	mask_01623-05-015_107,png	111.9402985	11830.51182	1.128919334	135.0814752
2257	mask_01623-05-015_108,png	66.43870116	3891.956295	1.199425714	79.93058789
2258	mask_01623-05-015_11,png	133.9836709	16657.60076	1.141394773	158.7132724
2259	mask_01623-05-015_110,png	116.9154229	12395.72409	1.162330088	136.8377394
2260	mask_01623-05-015_111,png	160.2960045	21844.97259	1.094545766	180.1102014
2261	mask_01623-05-015_112,png	149.4242673	21850.98132	1.198603539	184.4719678
2262	mask_01623-05-015_113,png	114.4278607	11141.07471	1.028962074	124.4020261
2263	mask_01623-05-015_114,png	122.8387255	13074.62497	1.108341551	138.5725179
2264	mask_01623-05-015_115,png	147.6429375	20709.76369	1.175985209	183.0622009
2265	mask_01623-05-015_116,png	186.5865685	32782.83877	1.143981235	226.3012796
2266	mask_01623-05-015_117,png	64.67661692	4036.53082	1.103881498	76.01403282
2267	mask_01623-05-015_118,png	99.50248756	9166.962327	1.165310164	118.72952
2268	mask_01623-05-015_119,png	140.3136706	21142.11911	1.39343248	201.132576
2269	mask_01623-05-015_12,png	116.9154229	14708.96302	1.254809136	153.4691138
2270	mask_01623-05-015_120,png	46.0350663	1875.810452	1.104898557	53.99636613
2271	mask_01623-05-015_122,png	112.8760058	11991.09917	1.263576368	141.3476733
2272	mask_01623-05-015_123,png	39.80099502	1735.656192	1.229629347	53.99636613
2273	mask_01623-05-015_125,png	82.08955224	6673.379144	1.176129032	104.0527711
2274	mask_01623-05-015_126,png	108.2034546	10138.18881	1.123318944	125.5685748
2275	mask_01623-05-015_127,png	120.6259994	12741.04477	1.158194645	143.3845527
2276	mask_01623-05-015_128,png	106.9651741	11479.74761	1.267685427	141.0301551
2277	mask_01623-05-015_129,png	121.6708663	16729.40598	1.375342251	172.6375127
2278	mask_01623-05-015_13,png	95.28628489	7626.122225	1.070840776	106.4110108
2279	mask_01623-05-015_130,png	126.8656716	16232.8589	1.296638898	168.7984995
2280	mask_01623-05-015_131,png	89.55223881	9013.186646	1.386574005	130.7509738
2281	mask_01623-05-015_132,png	87.06467662	8699.902638	1.44888841	128.7530354
2282	mask_01623-05-015_133,png	68.18204537	4808.311691	1.311906146	92.32640406
2283	mask_01623-05-015_134,png	136.8159204	17064.56367	1.129539459	159.7495834
2284	mask_01623-05-015_135,png	92.97591291	9504.282856	1.371812661	131.1152176
2285	mask_01623-05-015_137,png	137.5963542	15880.04546	1.010453147	164.0693235
2286	mask_01623-05-015_138,png	74.62686567	5233.566297	1.209536798	94.34062078
2287	mask_01623-05-015_139,png	104.1503579	9758.925026	1.164579829	129.4453342
2288	mask_01623-05-015_14,png	97.01492537	8080.010404	1.044473408	106.8268908
2289	mask_01623-05-015_140,png	103.9800995	11937.56538	1.524012761	156.7164179
2290	mask_01623-05-015_141,png	51.31198258	2583.05406	1.266342697	66.30123772
2291	mask_01623-05-015_142,png	82.08955224	5806.003902	1.009713011	93.14966629
2292	mask_01623-05-015_143,png	82.85806208	7361.159732	1.377515186	117.396755
2293	mask_01623-05-015_144,png	174.9567486	46427.0874	1.895697451	326.8045026
2294	mask_01623-05-015_145,png	84.17656526	6256.875647	1.040822196	98.69983077
2295	mask_01623-05-015_146,png	137.9652428	16980.76405	1.192493808	167.8164675
2299	mask_01623-05-015_15,png	89.54468518	6726.224253	1.111797858	101.2935789
2309	mask_01623-05-015_16,png	141.2882841	19077.66734	1.273107743	180.8609223
2319	mask_01623-05-015_17,png	120.2706936	12604.08581	1.070956339	133.7273817
2328	mask_01623-05-015_18,png	158.6092802	21826.94654	1.133427868	184.8798199
2339	mask_01623-05-015_19,png	87.06467662	6344.810698	1.034035572	95.1782196
2348	mask_01623-05-015_2,png	114.4278607	11610.51678	1.055558307	127.7078145
2349	mask_01623-05-015_20,png	89.55223881	8664.452315	1.263705581	120.5173956
2353	mask_01623-05-015_21,png	86.49142443	6690.992996	1.176794294	104.2512358
2354	mask_01623-05-015_22,png	94.52736318	7979.748243	1.055896303	106.8268908
2355	mask_01623-05-015_24,png	134.2092451	15826.238	1.071209505	149.3339544
2356	mask_01623-05-015_25,png	135.742643	16298.65199	1.187044225	163.2436822
2357	mask_01623-05-015_26,png	121.5355101	13521.63082	1.209496989	149.2136042
2358	mask_01623-05-015_27,png	181.4759174	29426.27396	1.170344054	216.0122618
2359	mask_01623-05-015_28,png	111.9402985	10802.60814	1.058581255	123.4418856
2360	mask_01623-05-015_29,png	119.9118942	11699.69421	1.018570082	126.5837594
2361	mask_01623-05-015_3,png	91.76834071	8015.131533	1.207183155	113.8303874
2362	mask_01623-05-015_30,png	120.3523945	13891.36019	1.291082581	159.0154201
2363	mask_01623-05-015_31,png	127.950285	17651.34652	1.375827301	178.6669535
2364	mask_01623-05-015_32,png	114.4278607	12104.13009	1.196210497	141.0301551
2365	mask_01623-05-015_33,png	111.9402985	10986.6603	1.096317904	126.8656716
2366	mask_01623-05-015_34,png	227.2091918	46063.26882	1.180831227	271.2451073
2367	mask_01623-05-015_35,png	161.781137	22668.3875	1.113703004	186.8254381
2368	mask_01623-05-015_36,png	129.6717744	14977.69605	1.109131264	149.6744382
2369	mask_01623-05-015_38,png	149.2537313	19821.45899	1.119017665	172.4980993
2370	mask_01623-05-015_39,png	69.65174129	4703.621629	1.139554305	84.19626034
2371	mask_01623-05-015_4,png	97.04525699	9504.282856	1.279115234	127.4510612
2372	mask_01623-05-015_40,png	207.2713294	40591.49696	1.203651406	260.1224536
2373	mask_01623-05-015_41,png	165.8987282	26146.80171	1.289881139	216.0122618
2374	mask_01623-05-015_42,png	94.03485075	8121.30331	1.168854999	114.1424865
2375	mask_01623-05-015_43,png	129.8347087	13784.00081	1.026444205	141.0301551
2376	mask_01623-05-015_44,png	92.039801	8369.162358	1.196112666	114.6867012
2377	mask_01623-05-015_45,png	119.9118942	13789.96482	1.239563098	151.6623034
2378	mask_01623-05-015_46,png	65.98595822	3903.515861	1.145228312	77.82744765
2379	mask_01623-05-015_47,png	131.4783236	15491.50622	1.190868554	157.6323084
2380	mask_01623-05-015_48,png	106.9651741	9770.772347	1.046892465	118.8295238
2381	mask_01623-05-015_49,png	133.7890392	18226.45832	1.262342545	173.8008319
2382	mask_01623-05-015_5,png	119.4029851	12639.81154	1.1106341	137.5124726
2383	mask_01623-05-015_50,png	84.57711443	5870.357986	1.020554675	90.23711049
2384	mask_01623-05-015_51,png	111.9402985	10749.18551	1.13136244	128.3591371
2385	mask_01623-05-015_52,png	128.5214713	15019.50656	1.177239083	152.4504212
2386	mask_01623-05-015_53,png	188.7709402	37679.98711	1.594996351	282.3894551
2387	mask_01623-05-015_54,png	97.04525699	9462.843294	1.221392767	123.0799769
2388	mask_01623-05-015_55,png	89.55223881	7308.194805	1.112462443	107.7364255
2389	mask_01623-05-015_57,png	188.2883838	39659.07416	1.436781919	275.0717942
2390	mask_01623-05-015_58,png	97.01492537	7761.633719	1.032293203	106.4110108
2391	mask_01623-05-015_59,png	92.039801	7302.310392	1.060790842	105.1539484
2392	mask_01623-05-015_6,png	100.5632012	9084.152891	1.143427096	117.9013834
2393	mask_01623-05-015_60,png	92.039801	7431.794109	1.115463833	105.5185687
2394	mask_01623-05-015_61,png	66.08721419	4285.588045	1.265124631	85.47094011
2395	mask_01623-05-015_62,png	130.3872487	14309.00963	1.094330689	150.8702001
2396	mask_01623-05-015_63,png	151.1785516	20775.80941	1.217834803	184.7657097
2397	mask_01623-05-015_64,png	106.9150127	10108.54789	1.138636133	124.7602469
2398	mask_01623-05-015_65,png	59.5290468	3114.579239	1.137236307	68.85981134
2399	mask_01623-05-015_66,png	82.97348025	6943.586398	1.312309663	111.0637193
2400	mask_01623-05-015_67,png	92.039801	7214.058236	1.013932168	104.0527711
2401	mask_01623-05-015_68,png	162.1272244	26297.40035	1.260448687	205.1760374
2402	mask_01623-05-015_69,png	81.21450815	5712.432861	1.088078861	92.58045548
2403	mask_01623-05-015_7,png	136.8159204	15121.05476	1.024121173	144.278607
2404	mask_01623-05-015_70,png	194.4226376	36845.1173	1.240285983	246.564035
2405	mask_01623-05-015_71,png	59.70149254	3292.54172	1.156080295	71.33264503
2406	mask_01623-05-015_72,png	80.48168548	5975.705951	1.226776419	98.55050769
2407	mask_01623-05-015_73,png	144.278607	20271.5403	1.268299216	186.8899522
2408	mask_01623-05-015_74,png	90.00936862	8292.425695	1.223800718	115.9214217
2409	mask_01623-05-015_75,png	118.4079602	12026.79093	1.112063574	135.8525359
2410	mask_01623-05-015_76,png	99.86143011	9303.042056	1.204067779	121.7929583
2411	mask_01623-05-015_77,png	109.1156874	11004.47513	1.195019845	133.2581491
2412	mask_01623-05-015_78,png	97.01492537	8144.901457	1.071444387	108.6931309
2413	mask_01623-05-015_79,png	73.17483021	5239.398884	1.209550696	94.52736318
2414	mask_01623-05-015_8,png	106.9651741	10096.69203	1.074946379	121.1322573
2415	mask_01623-05-015_80,png	87.06467662	6638.155014	1.100743497	100.8559571
2416	mask_01623-05-015_81,png	79.45553606	5531.260022	1.158962873	95.76346632
2417	mask_01623-05-015_82,png	72.13930348	4709.435918	1.137842636	85.57350609
2418	mask_01623-05-015_83,png	112.8760058	11527.29666	1.203866442	139.9240386
2419	mask_01623-05-015_84,png	88.26294242	8103.605748	1.276736982	116.6104419
2420	mask_01623-05-015_85,png	79.20684433	5496.21324	1.165129302	93.05502734
2421	mask_01623-05-015_86,png	196.9654062	33078.85681	1.079804265	220.4205232
2422	mask_01623-05-015_87,png	74.17861978	4482.843021	1.053642341	81.26833743
2423	mask_01623-05-015_88,png	116.8422373	11759.15324	1.075847429	130.4771482
2424	mask_01623-05-015_89,png	176.7318701	30759.91581	1.264959913	226.7289756
2425	mask_01623-05-015_9,png	87.06467662	6967.095395	1.135731839	102.4230505
2426	mask_01623-05-015_90,png	155.091336	21580.61233	1.182505773	189.707411
2427	mask_01623-05-015_91,png	111.9402985	10405.038	1.021054224	120.0233286
2428	mask_01623-05-015_92,png	164.1791045	29130.68042	1.41008544	230.6614936
2429	mask_01623-05-015_93,png	111.9402985	11028.22914	1.10935647	128.3591371
2430	mask_01623-05-015_94,png	67.1641791	4535.10322	1.179353178	84.19626034
2431	mask_01623-05-015_95,png	141.98326	18118.60258	1.106428843	165.8716899
2432	mask_01623-05-015_96,png	118.1529221	14159.82374	1.211241305	150.8702001
2433	mask_01623-05-015_97,png	155.9622528	22001.2073	1.220761544	199.3384
2434	mask_01623-05-015_98,png	169.1542289	24527.10932	1.017431019	191.7311266
2435	mask_01623-05-015_99,png	101.9900498	9533.884938	1.225083278	126.4661175
2436	mask_01623-05-016_0,png	126.8656716	14541.79467	1.073612675	144.3615027
2437	mask_01623-05-016_1,png	220.085798	44268.86034	1.228678581	275.3699338
2438	mask_01623-05-016_10,png	104.4776119	9800.391988	1.177381172	125.6159676
2439	mask_01623-05-016_100,png	158.1784686	25616.78671	1.316004005	212.2419054
2440	mask_01623-05-016_101,png	91.56797433	7903.097136	1.198730511	114.4796737
2441	mask_01623-05-016_102,png	169.1542289	23071.23592	1.063560033	182.270739
2442	mask_01623-05-016_103,png	114.4278607	12943.55643	1.214153154	146.5825494
2443	mask_01623-05-016_104,png	208.9899312	46493.79058	1.329385333	283.8500214
2444	mask_01623-05-016_105,png	154.2288557	22277.6617	1.21515004	190.8325239
2445	mask_01623-05-016_106,png	121.8905473	12538.59361	1.035907702	132.2246988
2446	mask_01623-05-016_107,png	92.039801	9078.238567	1.275790391	123.2489947
2447	mask_01623-05-016_108,png	146.0039619	19851.45964	1.103699919	171.2208564
2448	mask_01623-05-016_109,png	191.35743	35865.32424	1.30713219	248.9634311
2449	mask_01623-05-016_11,png	126.8656716	15049.37244	1.123434033	150.2336069
2450	mask_01623-05-016_110,png	115.964417	13801.89299	1.282917519	157.3466478
2451	mask_01623-05-016_111,png	105.1595671	9172.877919	1.022709467	115.3570808
2452	mask_01623-05-016_112,png	62.18905473	3263.814134	1.035543703	67.54915292
2453	mask_01623-05-016_113,png	104.4776119	11794.83147	1.277241883	139.2391347
2454	mask_01623-05-016_114,png	84.57711443	6192.410634	1.07705831	96.52838688
2455	mask_01623-05-016_115,png	116.9154229	11866.19425	1.082756342	137.3169119
2456	mask_01623-05-016_116,png	97.01492537	9995.929104	1.319736316	131.9086218
2457	mask_01623-05-016_117,png	74.62686567	5251.064619	1.128187733	88.66432948
2458	mask_01623-05-016_118,png	94.52736318	8310.132708	1.163558099	115.2541888
2459	mask_01623-05-016_12,png	183.2348895	29522.80239	1.152429219	214.903423
2460	mask_01623-05-016_120,png	94.52736318	7749.847851	1.140221179	112.9678566
2461	mask_01623-05-016_121,png	74.62686567	4866.502435	1.107834858	87.5675385
2462	mask_01623-05-016_122,png	89.55223881	7596.670809	1.143997314	108.4751667
2463	mask_01623-05-016_123,png	117.499333	12467.15496	1.131528709	135.4124484
2464	mask_01623-05-016_124,png	142.1717376	17262.11785	1.136277382	164.2522523
2465	mask_01623-05-016_126,png	91.76834071	7525.998653	1.144509914	107.654044
2466	mask_01623-05-016_127,png	99.50248756	9634.546817	1.222127405	123.5382224
2467	mask_01623-05-016_128,png	90.69743585	7702.708664	1.162408957	108.9378422
2468	mask_01623-05-016_129,png	97.01492537	9226.12202	1.2365292	123.4418856
2469	mask_01623-05-016_13,png	89.55223881	7679.141653	1.105146445	105.9656872
2470	mask_01623-05-016_130,png	66.91565463	3811.071323	1.096435656	74.66572435
2471	mask_01623-05-016_131,png	166.6666667	26948.11646	1.158614557	202.9112678
2472	mask_01623-05-016_132,png	154.2288557	21875.01647	1.198300587	188.2237596
2473	mask_01623-05-016_133,png	97.04525699	7908.992755	1.029165481	107.8461738
2474	mask_01623-05-016_134,png	96.98575185	10055.19884	1.355558656	134.4393659
2475	mask_01623-05-016_135,png	57.21393035	3028.599997	1.228619304	70.55834055
2476	mask_01623-05-016_136,png	84.57711443	7620.231723	1.459248012	124.8794342
2477	mask_01623-05-016_137,png	129.3532338	18490.14799	1.346129965	179.9262282
2478	mask_01623-05-016_138,png	59.70149254	3028.599997	1.104029533	66.82024721
2479	mask_01623-05-016_139,png	88.25039652	7278.773906	1.182310278	110.04605
2480	mask_01623-05-016_14,png	114.4278607	10796.67202	1.068224952	126.3719282
2481	mask_01623-05-016_140,png	116.8927816	12032.73975	1.147605328	138.2704482
2482	mask_01623-05-016_141,png	114.4278607	14225.4621	1.324246854	157.3466478
2483	mask_01623-05-016_142,png	124.3781095	12967.38524	1.098571149	140.6694644
2484	mask_01623-05-016_143,png	94.52736318	7767.526812	1.066641547	110.261043
2485	mask_01623-05-016_144,png	74.17861978	5572.155785	1.219019884	97.46895663
2486	mask_01623-05-016_145,png	134.3283582	17040.62023	1.256705437	170.7989137
2487	mask_01623-05-016_147,png	57.73704482	3074.444561	1.172723824	70.96685335
2488	mask_01623-05-016_148,png	73.73677276	4633.867193	1.089192153	83.35960649
2489	mask_01623-05-016_149,png	55.04840432	2965.605836	1.284532467	72.29962471
2490	mask_01623-05-016_15,png	174.1293532	27357.93254	1.116453159	199.9432371
2491	mask_01623-05-016_150,png	121.8905473	13843.64305	1.179635757	145.2909285
2492	mask_01623-05-016_152,png	77.11442786	5858.655807	1.207414553	98.22123638
2499	mask_01623-05-016_16,png	69.65174129	4308.780014	1.067693281	80.03983826
2510	mask_01623-05-016_17,png	101.9900498	11259.88427	1.389730345	142.9459577
2519	mask_01623-05-016_18,png	179.924941	27912.51615	1.075805745	200.5914522
2528	mask_01623-05-016_19,png	102.3221733	9196.541128	1.103988319	115.4598849
2537	mask_01623-05-016_2,png	70.6606756	4773.407323	1.199912356	87.6009655
2538	mask_01623-05-016_20,png	109.4527363	12235.03338	1.24430908	143.050503
2548	mask_01623-05-016_21,png	103.6055928	9942.592689	1.1499862	124.0428107
2558	mask_01623-05-016_22,png	72.13930348	4482.843021	1.119545109	84.09210841
2567	mask_01623-05-016_23,png	124.8176287	14529.85536	1.146941594	146.8477067
2576	mask_01623-05-016_24,png	124.0844065	15461.62541	1.301373162	161.9883004
2586	mask_01623-05-016_25,png	90.69743585	6849.570502	1.076627707	99.17622595
2588	mask_01623-05-016_26,png	138.7303421	22644.34004	1.467611941	206.2919961
2589	mask_01623-05-016_27,png	79.60199005	5923.025623	1.139754414	96.3147914
2590	mask_01623-05-016_28,png	114.4278607	12014.89345	1.122600304	135.0814752
2591	mask_01623-05-016_29,png	82.64542901	5917.173034	1.172930025	98.10124057
2592	mask_01623-05-016_3,png	84.57711443	6069.390714	1.065841184	93.02346071
2593	mask_01623-05-016_30,png	92.039801	9818.164689	1.433010066	134.5502852
2594	mask_01623-05-016_31,png	185.2437472	33447.41282	1.257570936	240.299012
2595	mask_01623-05-016_32,png	114.4278607	12883.98798	1.190377358	140.6694644
2596	mask_01623-05-016_33,png	106.9651741	11467.86095	1.269612915	138.9814557
2597	mask_01623-05-016_34,png	62.18905473	3482.363215	1.088463004	71.65632737
2598	mask_01623-05-016_35,png	63.62478723	3292.54172	1.07357781	69.69318915
2599	mask_01623-05-016_36,png	123.3323015	13324.91419	1.124685608	141.4744879
2600	mask_01623-05-016_37,png	137.5323353	19527.48933	1.37615129	191.6052547
2601	mask_01623-05-016_38,png	139.3034826	17849.00797	1.243956078	175.5231834
2602	mask_01623-05-016_39,png	85.48804252	7019.997902	1.269232154	108.9378422
2603	mask_01623-05-016_4,png	81.37564821	6561.852574	1.224053995	103.1408647
2604	mask_01623-05-016_40,png	116.9154229	11461.91772	1.006097425	128.9841992
2605	mask_01623-05-016_41,png	187.7171949	29540.90191	1.106751539	209.2731642
2606	mask_01623-05-016_42,png	149.2537313	22355.79908	1.184022178	186.3247157
2607	mask_01623-05-016_43,png	98.72843504	8186.202042	1.08619638	111.8343968
2608	mask_01623-05-016_44,png	92.039801	7914.888477	1.083371703	111.6223049
2609	mask_01623-05-016_45,png	135.742643	17316.00266	1.140627239	163.3907588
2610	mask_01623-05-016_46,png	82.08955224	7272.890076	1.324151152	113.2822321
2611	mask_01623-05-016_47,png	89.55223881	9966.297017	1.547687714	144.3200606
2612	mask_01623-05-016_48,png	94.52736318	7690.924943	1.048051689	105.4345324
2613	mask_01623-05-016_49,png	59.63940297	3891.956295	1.378006123	83.25446692
2614	mask_01623-05-016_5,png	124.3781095	13879.43063	1.042111795	137.9460938
2615	mask_01623-05-016_50,png	72.13930348	5864.506817	1.30399404	101.2935789
2616	mask_01623-05-016_51,png	113.0021562	11248.00218	1.13519258	132.0215902
2617	mask_01623-05-016_52,png	114.4278607	10968.84606	1.057458158	126.4661175
2618	mask_01623-05-016_53,png	70.1088333	4291.385668	1.126437424	81.26833743
2619	mask_01623-05-016_54,png	69.65174129	4633.867193	1.188056862	85.81237607
2620	mask_01623-05-016_55,png	160.3682523	22860.78017	1.146310335	189.1344396
2621	mask_01623-05-016_56,png	59.70149254	3148.995481	1.133499073	69.85875103
2622	mask_01623-05-016_57,png	105.8401174	10428.76487	1.195008646	130.3628906
2623	mask_01623-05-016_58,png	64.67661692	3695.620988	1.152697173	76.50915102
2624	mask_01623-05-016_59,png	156.7164179	21911.06993	1.145016739	184.4719678
2625	mask_01623-05-016_6,png	124.0715848	13712.43628	1.192741799	148.8922099
2626	mask_01623-05-016_60,png	84.57711443	5958.144441	1.051537906	92.039801
2627	mask_01623-05-016_61,png	96.91196393	8623.097751	1.155932018	115.5882668
2628	mask_01623-05-016_62,png	97.01492537	8292.425695	1.139011855	114.246338
2629	mask_01623-05-016_63,png	105.8401174	9770.772347	1.130974416	121.9880612
2630	mask_01623-05-016_64,png	100.5632012	8564.027607	1.070522499	110.9837017
2631	mask_01623-05-016_65,png	120.77458	13247.43436	1.118551114	141.3476733
2632	mask_01623-05-016_66,png	101.9900498	9901.112995	1.18250866	124.8794342
2633	mask_01623-05-016_67,png	64.67661692	3990.248256	1.243067624	83.35960649
2634	mask_01623-05-016_68,png	124.3781095	14995.61459	1.277813157	160.9659709
2635	mask_01623-05-016_69,png	125.1840564	15031.45279	1.256160422	160.2184847
2636	mask_01623-05-016_7,png	79.45553606	5227.733896	1.061254158	87.90126718
2637	mask_01623-05-016_70,png	72.13930348	4482.843021	1.06770442	80.94485592
2638	mask_01623-05-016_71,png	84.57711443	6808.448769	1.15672799	102.940358
2639	mask_01623-05-016_72,png	156.7164179	22061.30185	1.171266301	187.4052866
2640	mask_01623-05-016_73,png	115.5271222	12925.68536	1.191799028	141.3476733
2641	mask_01623-05-016_74,png	141.4427945	16490.07518	1.086946381	153.9954757
2642	mask_01623-05-016_75,png	77.11442786	4907.248286	1.064132656	85.57350609
2643	mask_01623-05-016_76,png	95.72533264	14183.69161	1.952316984	188.5437845
2644	mask_01623-05-016_77,png	151.7412935	19737.46084	1.072773271	170.5875621
2645	mask_01623-05-016_78,png	159.2039801	22668.3875	1.106660518	187.0027998
2646	mask_01623-05-016_79,png	109.0528187	11384.66122	1.185354405	131.9086218
2647	mask_01623-05-016_8,png	100.5632012	8611.282985	1.060644723	111.9667589
2648	mask_01623-05-016_80,png	74.62686567	6034.254341	1.285755199	102.1923345
2649	mask_01623-05-016_82,png	76.81541657	6450.37491	1.414074295	110.04605
2650	mask_01623-05-016_83,png	135.742643	15091.18641	1.068436473	146.8477067
2651	mask_01623-05-016_84,png	181.5920398	28171.77256	1.12256973	208.9118318
2652	mask_01623-05-016_85,png	119.9118942	13581.25229	1.223970137	147.9239737
2653	mask_01623-05-016_86,png	61.86581514	3574.529377	1.229356757	77.71527432
2654	mask_01623-05-016_87,png	154.2288557	24713.6933	1.275548929	202.5686755
2655	mask_01623-05-016_88,png	102.8399648	10310.14176	1.236422317	131.2969744
2656	mask_01623-05-016_89,png	89.2161836	7832.357849	1.291326069	117.0169138
2657	mask_01623-05-016_9,png	88.47249259	7785.206732	1.22982427	110.7433169
2658	mask_01623-05-016_90,png	72.13930348	4349.375397	1.069302779	80.03983826
2659	mask_01623-05-016_91,png	64.67661692	4500.261012	1.286558402	88.79640211
2660	mask_01623-05-016_92,png	39.80099502	1490.336924	1.110156493	47.50005749
2661	mask_01623-05-016_93,png	117.0110496	12961.42796	1.162955242	146.6641856
2662	mask_01623-05-016_94,png	136.8159204	17082.52161	1.205122052	169.1719963
2663	mask_01623-05-016_95,png	79.60199005	5841.103732	1.128362518	96.039505
2664	mask_01623-05-016_96,png	94.52736318	7449.455265	1.02998816	102.7969106
2665	mask_01623-05-016_97,png	73.08653694	4569.953655	1.068275383	82.08955224
2666	mask_01623-05-016_98,png	67.94789649	4645.490734	1.342836942	93.68423888
2667	mask_01623-05-016_99,png	151.5733919	21490.50026	1.211203718	192.7352167
1: 1	visualization_01623-05-001.jpg	99.5	10120	1.1108	121.43
2: 2	visualization_01623-05-001.jpg	75.13	6340	1.3998	106.82
3: 2		75.74	6880	1.6332	121.05
4: 2		106.97	10230	1.1269	123.43
5: 3	visualization_01623-05-001.jpg	72.13	5380	1.0939	87.93
6: 3		87.06	6920	1.1787	106.97
7: 3		93.65	8620	1.2349	119.08
8: 3		151.74	22260	1.1284	181.59
9: 4	visualization_01623-05-001.jpg	89.7	9430	1.3916	128.33
10: 4		126.34	23320	1.6445	215.82
11: 4		69.85	5160	1.3019	91.76
12: 4		119.26	13130	1.1977	145.63
13: 4		89.11	8610	1.3184	120.42
14: 4		108.23	11100	1.2678	138.55
15: 5	visualization_01623-05-001.jpg	144.9	19670	1.087	176.99
16: 6	visualization_01623-05-001.jpg	205.64	38310	1.0733	238.71
17: 6		96.61	10330	1.3446	133
18: 6		82.09	6460	1.1629	101.5
19: 6		131.84	15900	1.1313	154.24
20: 6		118.53	13310	1.1773	142.82
21: 6		117.86	13390	1.2105	147.75
22: 6		146.77	19130	1.0853	164.4
23: 7	visualization_01623-05-001.jpg	117.25	13450	1.2366	146.27
24: 7		70.35	4640	1.2158	84.16
25: 7		168.79	25650	1.0911	202.15
26: 7		65.06	4350	1.2675	82.76
27: 8	visualization_01623-05-001.jpg	124.38	17200	1.2829	164.55
28: 9	visualization_01623-05-001.jpg	99.5	8660	1.0946	113.4
29: 9		59.7	3400	1.1359	69.33
30: 9		99.5	11740	1.4903	148.28
31: 9		81.17	8670	1.6499	130.25
32: 9		118.68	13410	1.1585	138.54
33: 9		79.15	5400	1.0437	86.85
34: 9		106.97	9750	1.0505	114.64
35: 9		149.27	25340	1.3667	208.3
36: 9		148.99	20740	1.1463	176.82
37: 10	visualization_01623-05-002.jpg	49.75	2410	1.1686	60.71
38: 10		67.62	4640	1.2889	88.21
39: 10		179.52	29800	1.1303	207.76
40: 10		106.97	16280	1.847	201.99
41: 11	visualization_01623-05-002.jpg	83.44	9820	1.6733	140.18
42: 12	visualization_01623-05-002.jpg	178.56	33810	1.2204	227.72
43: 12		83.92	7840	1.3469	112.67
44: 12		91.79	9920	1.4251	131.77
45: 12		56.27	3980	1.4741	86.24
46: 12		102.42	12280	1.4053	144.9
47: 12		67.16	4720	1.218	85.14
48: 13	visualization_01623-05-002.jpg	45.71	2640	1.4734	68.29
49: 14	visualization_01623-05-002.jpg	54.53	3420	1.3333	74.58
50: 15	visualization_01623-05-002.jpg	116.92	12490	1.1235	137.21
51: 15		132.81	23250	1.5512	209.29
52: 16	visualization_01623-05-002.jpg	56.93	3620	1.4374	82.27
53: 16		204.73	38610	1.1305	237.3
54: 16		123.14	15020	1.2443	156.62
55: 16		178.1	27820	1.0704	201.5
56: 17	visualization_01623-05-002.jpg	155.98	22820	1.1383	182.5
57: 18	visualization_01623-05-002.jpg	62.33	4950	1.5388	95.67
58: 19	visualization_01623-05-002.jpg	84.57	6900	1.2214	106.24
59: 20	visualization_01623-05-002.jpg	124.92	15170	1.1767	150.63
60: 21	visualization_01623-05-002.jpg	72.13	5120	1.1822	86.3
61: 22	visualization_01623-05-002.jpg	49.75	2870	1.3694	71.16
62: 23	visualization_01623-05-002.jpg	109.07	11170	1.1627	133.67
63: 24	visualization_01623-05-003.jpg	95.56	8010	1.0434	103.89
64: 24		100.26	9400	1.1413	120.33
65: 24		126.87	16180	1.2127	156.6
66: 25	visualization_01623-05-003.jpg	118.39	15380	1.3516	161.19
67: 26	visualization_01623-05-003.jpg	144.88	21840	1.3217	195.31
68: 26		63.17	3640	1.0995	70.37
69: 26		38.69	1460	1.1026	44.47
70: 27	visualization_01623-05-003.jpg	91.47	7580	1.1355	106.26
71: 27		136.81	17170	1.1382	158.19
72: 27		72.13	5370	1.1388	86.83
73: 28	visualization_01623-05-003.jpg	84.44	11870	1.9202	161.54
74: 29	visualization_01623-05-003.jpg	116.92	12910	1.1834	140.34
75: 30	visualization_01623-05-003.jpg	129.73	14460	1.0701	142.46
76: 31	visualization_01623-05-003.jpg	203.54	37850	1.0997	242.07
77: 31		181.59	32780	1.2535	229.68
78: 31		54.72	3040	1.1801	69.06
79: 31		40.46	1950	1.3986	58.64
80: 32	visualization_01623-05-003.jpg	124.38	15550	1.2516	158.55
81: 32		102.51	11410	1.3111	140.34
82: 32		129.94	15150	1.0748	146.36
83: 32		103.69	10530	1.2406	134.77
84: 32		96.74	8110	1.0631	105.8
85: 33	visualization_01623-05-003.jpg	53.71	3680	1.5481	83.55
86: 33		77.11	5630	1.1981	96.06
87: 33		137.6	19060	1.2601	175.25
88: 33		148.32	19850	1.0935	168.21
89: 34	visualization_01623-05-003.jpg	87.06	7160	1.094	100.05
90: 34		52.23	2940	1.2271	65.86
91: 35	visualization_01623-05-003.jpg	121.27	14020	1.2827	156.01
92: 35		85.48	7560	1.2934	110.81
93: 35		94.52	7870	1.0824	105.56
94: 36	visualization_01623-05-003.jpg	87.93	7920	1.2287	110.41
95: 36		60.18	3530	1.214	73.15
96: 36		113.53	13320	1.3022	148.32
97: 37	visualization_01623-05-003.jpg	80.93	8500	1.5947	132.14
98: 37		162.48	27010	1.3036	212.52
99: 38	visualization_01623-05-003.jpg	105.54	10090	1.1124	121.29
100: 38		68.6	5080	1.3162	92.46
101: 38		114.33	11810	1.1271	134.8
102: 39	visualization_01623-05-004.jpg	146.76	23160	1.3476	195.31
103: 39		84.43	10370	1.6979	146.27
104: 40	visualization_01623-05-004.jpg	67.59	5300	1.4768	99.06
105: 40		87.06	7030	1.0374	99.42
106: 40		73.85	4910	1.0823	82.12
107: 40		125.71	13910	1.1152	142.45
108: 40		51.7	2770	1.3277	67.66
109: 40		114.11	12980	1.2625	143.49
110: 40		46.9	2070	1.1554	55.03
111: 40		93.23	8180	1.2218	118.26
112: 40		92.04	9310	1.2639	120.54
113: 41	visualization_01623-05-004.jpg	77.88	6550	1.3606	106.2
114: 41		104.51	11510	1.2404	131.23
115: 41		93.17	7570	1.0617	101.44
116: 42	visualization_01623-05-004.jpg	86.06	7010	1.228	106.45
117: 43	visualization_01623-05-004.jpg	118.53	13910	1.2838	153.2
118: 44	visualization_01623-05-005.jpg	199.76	40170	1.2329	252.93
119: 44		99.67	11170	1.3822	141.42
120: 44		99.5	9040	1.095	111.76
121: 44		94.53	8310	1.1873	112.46
122: 45	visualization_01623-05-005.jpg	63.47	5860	1.8134	116.24
123: 45		78.55	6810	1.3047	103.91
124: 45		126.59	15410	1.1559	154.65
125: 45		88.88	6810	1.1382	105.56
126: 45		73.76	5530	1.2096	92.33
127: 46	visualization_01623-05-005.jpg	84.57	7320	1.2483	113.16
128: 46		80.21	6280	1.1665	96.13
129: 46		76.01	6550	1.3782	104.86
130: 46		77.11	5730	1.1994	96.74
131: 46		63.5	4230	1.333	84.71
132: 46		175.72	26850	1.1225	208.37
133: 47	visualization_01623-05-005.jpg	57.12	4470	1.6396	95.94
134: 47		75.83	6810	1.5366	113.4
135: 47		74.62	6370	1.256	98.54
136: 47		103.6	10190	1.0878	123.78
137: 47		129.35	15770	1.0908	148.35
138: 47		92.04	9280	1.2138	118.1
139: 47		177.61	32770	1.2279	228.36
140: 47		29.85	1000	1.3237	40.19
141: 48	visualization_01623-05-005.jpg	57.28	5680	2.0655	119.32
142: 48		101.43	12060	1.3568	139.1
143: 49	visualization_01623-05-006.jpg	80.91	7040	1.2989	107.71
144: 49		64.67	3880	1.067	72.44
145: 49		82.67	7000	1.3011	112.58
146: 49		102.02	9670	1.151	120.54
147: 50	visualization_01623-05-006.jpg	93.23	8340	1.1689	113.2
148: 50		146.77	19760	1.1432	173.86
149: 50		156.71	21860	1.0482	181.98
150: 50		97.01	9440	1.1836	119.35
151: 50		121.37	14200	1.2085	150.39
152: 50		90.33	8860	1.335	120.76
153: 50		122.1	16460	1.2968	161.19
154: 50		74.03	4980	1.1629	88.98
155: 50		79.13	5770	1.1189	92.43
156: 51	visualization_01623-05-006.jpg	175.9	31720	1.2704	223.66
157: 51		116.92	14390	1.3118	160.06
158: 51		136.82	15630	1.0346	144.2
159: 51		69.65	4420	1.0919	80.35
160: 52	visualization_01623-05-006.jpg	76.66	6540	1.406	108.09
161: 52		113.71	15110	1.4437	165.89
162: 53	visualization_01623-05-006.jpg	154.23	21820	1.0812	175.89
163: 53		97.01	8530	1.0939	110.29
164: 53		95.03	8460	1.1555	114.65
165: 53		138.95	20370	1.3955	197.75
166: 54	visualization_01623-05-006.jpg	124.88	14150	1.1023	140.84
167: 54		155.23	21810	1.1357	179.29
168: 54		136.82	16450	1.0662	151.06
169: 54		124.38	13010	1.0251	131.77
170: 54		72.14	5030	1.1462	85.86
171: 54		149.25	19980	1.0361	166.96
172: 55	visualization_01623-05-006.jpg	76.1	5730	1.2204	94.14
173: 55		126.87	18810	1.373	178.47
174: 55		84.57	6430	1.029	92.28
175: 55		102.52	10900	1.3319	141.85
176: 56	visualization_01623-05-006.jpg	86.18	6760	1.2134	106.41
177: 56		59.7	3020	1.0316	62.9
178: 56		77.69	7580	1.5391	119.2
179: 56		64.67	4080	1.1405	75.76
180: 57	visualization_01623-05-007.jpg	176.99	32650	1.2181	222.52
181: 58	visualization_01623-05-007.jpg	64.85	5040	1.4763	95.9
182: 58		78.85	7250	1.388	110.81
183: 58		131.51	15800	1.1906	162.11
184: 58		80.5	8570	1.6252	130.92
185: 58		63.32	4640	1.4215	91.46
186: 58		48.81	2330	1.2059	60.08
187: 59	visualization_01623-05-007.jpg	111.94	11480	1.1527	131.24
188: 59		51.01	3060	1.5257	78
189: 60	visualization_01623-05-007.jpg	104.74	11860	1.3383	142.12
190: 61	visualization_01623-05-007.jpg	87.06	6860	1.1172	99.34
191: 61		74.62	6030	1.2578	101.96
192: 61		106.97	10560	1.1693	128.42
193: 61		54.72	3150	1.2351	68.93
194: 61		117.68	12650	1.1496	138.55
195: 61		141.79	23840	1.4366	210.36
196: 61		67.16	4280	1.1081	78.06
197: 61		69.65	4610	1.0766	80.71
198: 62	visualization_01623-05-007.jpg	103.09	9440	1.0993	115.94
199: 62		61.27	3740	1.2361	76.23
200: 62		70.22	5460	1.4152	99.06
201: 62		95.7	8080	1.0666	104.61
202: 62		94.52	8210	1.1219	110.35
203: 63	visualization_01623-05-007.jpg	111.08	11200	1.1099	124.88
204: 63		121.89	15350	1.2532	156.11
205: 63		83.43	6070	1.0523	90.57
206: 63		118.7	15400	1.3504	160.03
207: 64	visualization_01623-05-007.jpg	104.1	10610	1.1844	126.22
208: 64		171.78	25550	1.0856	190.43
209: 65	visualization_01623-05-007.jpg	171.06	27390	1.0982	208.28
210: 65		75.62	5110	1.1203	84.85
211: 65		135.44	21920	1.59	214.6
212: 66	visualization_01623-05-007.jpg	115.14	12000	1.0808	127.99
213: 67	visualization_01623-05-008.jpg	128.01	16240	1.2186	157.68
214: 67		73.83	4650	1.0628	80.36
215: 67		65.55	5470	1.5893	102.81
216: 67		137.21	16920	1.0975	153.2
217: 68	visualization_01623-05-008.jpg	224.91	51440	1.3184	297.53
218: 69	visualization_01623-05-008.jpg	186.57	32900	1.2383	231.94
219: 70	visualization_01623-05-008.jpg	77.11	5220	1.0418	82.79
220: 71	visualization_01623-05-008.jpg	129.73	14540	1.0952	143.2
221: 72	visualization_01623-05-008.jpg	44.77	2090	1.1882	55.87
222: 72		36.94	1420	1.2284	45.85
223: 72		168.87	28470	1.197	205.12
224: 72		100.1	10710	1.4534	142.93
225: 72		110.81	12930	1.2668	144.17
226: 72		47.26	2540	1.3842	66.95
227: 72		53.73	3240	1.2789	70.8
228: 72		84.41	7540	1.227	106.23
229: 73	visualization_01623-05-008.jpg	108.8	11720	1.2356	135.38
230: 73		85.02	6750	1.1358	98.54
231: 73		49.75	2750	1.2821	65.85
232: 73		69.27	4440	1.0987	79.57
233: 74	visualization_01623-05-008.jpg	151.26	19860	1.1122	169.68
234: 74		99.5	8510	1.0225	107.79
235: 74		72.14	4780	1.1318	83.48
236: 75	visualization_01623-05-008.jpg	72.13	4950	1.0734	81.72
237: 75		94.52	8380	1.125	109.38
238: 75		54.52	2680	1.1381	62.74
239: 75		120.33	14690	1.246	151.78
240: 75		89.55	7440	1.1115	104.63
241: 75		82.09	6810	1.1793	101.61
242: 75		109.05	11980	1.227	136.72
243: 75		110.81	10860	1.1078	124.88
244: 76	visualization_01623-05-008.jpg	113.86	13600	1.3113	152.28
245: 76		62.18	3440	1.0447	67.62
246: 76		119.61	12940	1.1201	138.43
247: 76		54.5	2980	1.1509	66.04
248: 76		102.48	11400	1.2889	134.42
249: 76		110.78	12610	1.2667	143.71
250: 77	visualization_01623-05-008.jpg	108.34	14360	1.5648	167.6
251: 78	visualization_01623-05-008.jpg	93.26	7690	1.0987	105.8
252: 79	visualization_01623-05-008.jpg	116.92	12020	1.0429	127.42
253: 80	visualization_01623-05-009.jpg	87.06	7010	1.1319	99.51
254: 80		62.18	3710	1.1613	75.19
255: 80		114.43	13050	1.2035	145.86
256: 81	visualization_01623-05-009.jpg	114.35	12010	1.0716	128.2
257: 81		87.06	8470	1.3485	120.99
258: 81		103.12	12760	1.454	152.59
259: 81		94.52	8500	1.1779	113.53
260: 81		134.33	16410	1.1064	156.62
261: 81		102.58	11020	1.3547	140.35
262: 82	visualization_01623-05-009.jpg	62.18	3740	1.1189	73.48
263: 82		47.26	2060	1.0516	53.4
264: 82		83.49	6560	1.1974	102.8
265: 83	visualization_01623-05-009.jpg	91.07	9910	1.528	140.5
266: 84	visualization_01623-05-009.jpg	64.67	5030	1.3765	95.12
267: 84		92.04	8500	1.2518	115.91
268: 84		89.55	7860	1.1715	111.77
269: 84		169.15	25930	1.05	198.23
270: 84		67.16	4040	1.0676	76.82
271: 84		49.26	2440	1.2135	61.41
272: 84		130.75	15020	1.1103	147.34
273: 84		131.93	18620	1.3467	180.3
274: 85	visualization_01623-05-010.jpg	72.58	5110	1.1716	86.91
275: 85		89.7	7230	1.114	101.62
276: 86	visualization_01623-05-010.jpg	76.95	6030	1.2889	99.33
277: 86		126.65	14760	1.0829	140.84
278: 87	visualization_01623-05-010.jpg	67.16	4900	1.4095	94.15
279: 87		90.85	7810	1.1684	107.64
280: 87		90.02	7230	1.0995	101.41
281: 87		79.6	6420	1.2155	100.66
282: 88	visualization_01623-05-010.jpg	157.87	23630	1.1244	183.53
283: 88		68.6	5120	1.3155	91.73
284: 88		105.8	11220	1.2459	130.74
285: 88		77.11	6010	1.2818	100.28
286: 88		68.87	4780	1.2585	87.26
287: 88		179.4	31370	1.2312	226.47
288: 88		99.5	9180	1.1667	120.06
289: 89	visualization_01623-05-010.jpg	79.42	6650	1.3456	106.77
290: 89		54.53	3240	1.256	71.04
291: 89		107.7	12630	1.3885	151
292: 90	visualization_01623-05-010.jpg	62.18	3650	1.1529	73.45
293: 91	visualization_01623-05-010.jpg	114.33	12250	1.1165	135.38
294: 91		101.99	10740	1.2249	128.42
295: 91		61.4	4960	1.6506	100.71
296: 91		54.72	2750	1.089	61.46
297: 91		198.79	33140	1.0377	211.82
298: 92	visualization_01623-05-011.jpg	116.92	16180	1.3536	166.07
299: 92		104.48	9490	1.0769	115.97
300: 93	visualization_01623-05-011.jpg	67.81	5840	1.4717	101.61
301: 94	visualization_01623-05-011.jpg	91.46	7610	1.1207	104.63
302: 94		74.62	6190	1.3483	103.16
303: 94		54.72	3700	1.4703	81.95
304: 94		59.7	4040	1.3536	81.47
305: 94		101.5	11670	1.4412	147.03
306: 94		68.6	5140	1.3451	92.07
307: 94		105.1	16590	1.7612	185.39
308: 95	visualization_01623-05-011.jpg	163.57	25560	1.1829	199.04
309: 95		49.75	2570	1.2276	62.37
310: 95		79.16	5430	1.06	85.91
311: 96	visualization_01623-05-011.jpg	59.52	3130	1.0973	65.37
312: 96		119.35	15930	1.4317	171.02
313: 96		106.97	10820	1.1752	127.69
314: 97	visualization_01623-05-011.jpg	38.69	1670	1.2798	51.75
315: 98	visualization_01623-05-011.jpg	70.55	4850	1.2016	89.05
316: 98		85.56	7140	1.2441	111.76
317: 98		66.43	5310	1.4834	100.27
[truncated: 272 more rows]
